# Supplementary material for: DNA barcoding for biodiversity assessment: Croatian stoneflies (Insecta: Plecoptera)
Source: PeerJ. 2022 Apr 20;10:e13213. doi: 10.7717/peerj.13213 (PMC9034701; doi:10.7717/peerj.13213)
Supplement: Supplemental Information 2 [file peerj-10-13213-s002.fas]

>CROPL319-21
NNNNNNNNNNNNNNNNNNNNNNNNNNNNNNNNNNNNNNNNNNNNNNNNNNNNNGATTATT
AATTCGGGCTGAATTAGGTCAGCCTGGGTCTTTAATTGGTGATGACCAAGTATACAATGT
AATTGTCACAGCCCACGCTTTCGTGATAATTTTCTTTATAGTTATGCCTATTATAATTGG
AGGATTTGGAAATTGGCTTGTCCCTTTAATACTTGGGGCTCCTGATATGGCCTTCCCTCG
AATAAATAATATAAGTTTTTGACTCTTACCCCCTTCTCTGACCCTTTTATTAGCCAGTAG
TTTAGTAGAAAATGGAGCAGGGACCGGTTGAACAGTTTACCCTCCATTATCTGCGGGTAT
TGCCCACGCTGGATCTTCAGTTGATTTAGCTATTTTTTCTCTCCATCTTGCAGGGGTCTC
TTCAATTTTAGGGGCTGTAAATTTTATTACAACAGTAATTAACATGCGATCTAGAGGAAT
AACTCTAGACCGAATACCCTTATTTGTTTGAGCAGTAGTTATTACAGCCCTCTTACTCCT
TCTTTCGCTCCCAGTCCTTGCTGGAGCAATTACAATACTTTTAACAGATCGGAACCTAAA
TACCTCCTTTTTTGACCCTGCTGGTGGTGGGGACCCAATTCTTTACCAACACTTATTT
>CROPL001-21
AACTCTATACTTCATCTTTGGTGCCTGGGCCGGAATAGTCGGAACTTCTTTAAGTTTACT
TATTCGTGCCGAATTAGGACAGCCTGGATCTCTAATTGGAGATGACCAAGTCTATAATGT
AATTGTTACTGCACATGCTTTTGTAATGATTTTTTTTATAGTAATACCTATTATAATTGG
AGGATTTGGAAATTGACTGGTGCCCTTAATATTAGGGGCCCCAGATATGGCTTTTCCTCG
AATAAATAATATAAGCTTTTGATTATTACCCCCTTCTCTAACCCTCCTTTTAGCCAGTAG
CTTAGTTGAAAATGGAGCGGGGACCGGTTGAACAGTTTACCCACCCCTATCTGCAGGAAT
TGCCCATGCTGGCTCTTCTGTTGACTTAGCTATTTTTTCACTTCATTTAGCTGGAGTTTC
ATCAATTTTAGGAGCTGTAAATTTTATTACTACAGTCATTAATATACGATCAAGAGGTAT
AACCCTTGACCGTATGCCGCTTTTCGTTTGAGCCGTAGTTATTACCGCTTTACTTCTACT
CCTCTCCCTACCAGTTCTTGCTGGAGCAATCACTATACTTTTAACTGATCGTAACTTAAA
TACTTCTTTCTTTGACCCGGCTGGAGGGGGAGACCCTATTTTATATCAACATCTTTTT
>CROPL020-21
AACTCTATACTTCATCTTTGGTGCCTGGGCCGGAATAGTCGGAACTTCTTTAAGTTTACT
TATTCGTGCCGAATTAGGACAGCCTGGATCTCTAATTGGAGATGACCAAGTCTATAATGT
AATTGTTACTGCACATGCTTTTGTAATGATTTTTTTTATAGTAATACCTATTATAATTGG
AGGATTTGGAAATTGACTGGTGCCCTTAATATTAGGGGCCCCAGATATGGCTTTTCCTCG
AATAAATAATATAAGCTTTTGATTATTACCCCCTTCTCTAACCCTCCTTTTAGCCAGTAG
CTTAGTTGAAAATGGAGCGGGGACCGGTTGAACAGTTTACCCACCCCTATCTGCAGGAAT
TGCCCATGCTGGCTCTTCTGTTGACTTAGCTATTTTTTCACTTCATTTAGCTGGAGTTTC
ATCAATTTTAGGAGCTGTAAATTTTATTACTACAGTCATTAATATACGATCAAGAGGTAT
AACCCTTGACCGTATGCCGCTTTTCGTTTGAGCCGTAGTTATTACCGCTTTACTTCTACT
CCTCTCCCTACCAGTTCTTGCTGGAGCAATCACTATACTTTTAACTGATCGTAACTTAAA
TACTTCTTTCTTTGACCCGGCTGGAGGGGGAGACCCTATTTTATATCAACATCTTTTT
>CROPL060-21
AACTCTATACTTCATCTTTGGTGCCTGGGCCGGAATAGTCGGAACTTCTTTAAGTTTACT
TATTCGTGCCGAATTAGGACAGCCTGGATCTCTAATTGGAGATGACCAAGTCTATAATGT
AATTGTTACTGCACATGCTTTTGTAATGATTTTTTTTATAGTAATACCTATTATAATTGG
AGGATTTGGAAATTGACTGGTGCCCTTAATATTAGGGGCCCCAGATATGGCTTTTCCTCG
AATAAATAATATAAGCTTTTGATTATTACCCCCTTCTCTAACCCTCCTTTTAGCCAGTAG
CTTAGTTGAAAATGGAGCGGGGACCGGTTGAACAGTTTACCCACCCCTATCTGCAGGAAT
TGCCCATGCTGGCTCTTCTGTTGACTTAGCTATTTTTTCACTTCATTTAGCTGGAGTTTC
ATCAATTTTAGGAGCTGTAAATTTTATTACTACAGTCATTAATATACGATCAAGAGGTAT
AACCCTTGACCGTATGCCGCTTTTCGTTTGAGCCGTAGTTATTACCGCTTTACTTCTACT
CCTCTCCCTACCAGTTCTTGCTGGAGCAATCACTATACTTTTAACTGATCGTAACTTAAA
TACTTCTTTCTTTGACCCGGCTGGAGGGGGAGACCCTATTTTATATCAACATCTTTTT
>CROPL277-21
AACTCTATACTTCATCTTTGGTGCCTGGGCCGGAATAGTCGGAACTTCTTTAAGTTTACT
TATTCGTGCCGAATTAGGACAGCCTGGATCTCTAATTGGAGATGACCAAGTCTATAATGT
AATTGTTACTGCACATGCTTTTGTAATGATTTTTTTTATAGTAATACCTATTATAATTGG
AGGATTTGGAAATTGACTGGTGCCCTTAATATTAGGGGCCCCAGATATGGCTTTTCCTCG
AATAAATAATATAAGCTTTTGATTATTACCCCCTTCTCTAACCCTCCTTTTAGCCAGTAG
CTTAGTTGAAAATGGAGCGGGGACCGGTTGAACAGTTTACCCACCCCTATCTGCAGGAAT
TGCCCATGCTGGCTCTTCTGTTGACTTAGCTATTTTTTCACTTCATTTAGCTGGAGTTTC
ATCAATTTTAGGAGCTGTAAATTTTATTACTACAGTCATTAATATACGATCAAGAGGTAT
AACCCTTGACCGTATGCCGCTTTTCGTTTGAGCCGTAGTTATTACCGCTTTACTTCTACT
CCTCTCCCTACCAGTTCTTGCTGGAGCAATCACTATACTTTTAACTGATCGTAACTTAAA
TACTTCTTTCTTTGACCCGGCTGGAGGGGGAGACCCTATTTTATATCAACATCTTTTT
>CROPL007-21
AACTCTATACTTCATCTTTGGTGCCTGGGCCGGAATAGTCGGAACTTCTTTAAGTTTACT
TATTCGTGCCGAATTAGGACAGCCTGGATCTCTAATTGGAGATGACCAAGTCTATAATGT
AATTGTTACTGCACATGCTTTTGTAATGATTTTTTTTATAGTAATACCTATTATAATTGG
AGGATTTGGAAATTGACTGGTGCCCTTAATATTAGGGGCCCCAGATATGGCTTTTCCTCG
AATAAATAATATAAGCTTTTGATTATTACCCCCTTCTCTAACCCTCCTTTTAGCCAGTAG
CTTAGTTGAAAATGGAGCGGGGACCGGTTGAACAGTTTACCCACCCCTATCTGCAGGAAT
TGCCCATGCTGGCTCTTCTGTTGACTTAGCTATTTTTTCACTTCATTTAGCTGGAGTTTC
ATCAATTTTAGGAGCTGTAAATTTTATTACTACAGTCATTAATATACGATCAAGAGGTAT
AACCCTTGACCGTATGCCGCTTTTCGTTTGAGCTGTAGTTATTACCGCTTTACTTCTACT
CCTCTCCCTACCAGTTCTTGCTGGAGCAATCACTATACTTTTAACTGATCGTAACTTAAA
TACTTCTTTCTTTGACCCGGCTGGAGGGGGAGACCCTATTTTATATCAACATCTTTTT
>CROPL259-21
AACTCTATACTTCATCTTTGGTGCCTGGGCCGGAATAGTCGGAACTTCTTTAAGTTTACT
TATTCGTGCCGAATTAGGACAGCCTGGATCTCTAATTGGAGATGACCAAGTCTATAATGT
AATTGTTACTGCACATGCTTTTGTAATGATTTTTTTTATAGTAATACCTATTATAATTGG
AGGATTTGGAAATTGACTGGTGCCCTTAATATTAGGGGCCCCAGATATGGCTTTTCCTCG
AATAAATAATATAAGCTTTTGATTATTACCCCCTTCTCTAACCCTCCTTTTAGCCAGTAG
CTTAGTTGAAAATGGAGCGGGGACCGGTTGAACAGTTTACCCACCCCTATCTGCGGGAAT
TGCCCATGCTGGCTCTTCTGTTGACTTAGCTATTTTTTCACTTCATTTAGCTGGAGTTTC
ATCAATTTTAGGAGCTGTAAATTTTATTACTACAGTCATTAATATACGATCAAGAGGTAT
AACCCTTGACCGTATGCCGCTTTTCGTTTGAGCCGTAGTTATTACCGCTTTACTTCTACT
CCTCTCCCTACCAGTTCTTGCTGGAGCAATCACTATACTTTTAACTGATCGTAACTTAAA
TACTTCTTTCTTTGACCCGGCTGGAGGGGGAGACCCTATTTTATATCAACATCTTTTT
>CROPL062-21
AACTCTATACTTCATCTTTGGTGCCTGGGCCGGAATAGTCGGAACTTCTTTAAGTTTACT
TATTCGTGCCGAATTAGGACAGCCTGGATCTCTAATTGGAGATGACCAAGTCTATAATGT
AATTGTTACTGCACATGCTTTTGTAATGATTTTTTTTATAGTAATACCTATTATAATTGG
AGGATTTGGAAATTGACTGGTGCCCTTAATATTAGGGGCCCCAGATATGGCTTTTCCTCG
AATAAATAATATAAGCTTTTGATTATTACCCCCTTCTCTAACCCTCCTTTTAGCCAGTAG
CTTAGTTGAAAATGGAGCGGGGACCGGTTGAACAGTTTACCCGCCCCTATCTGCAGGAAT
TGCCCATGCTGGCTCTTCTGTTGACTTAGCTATTTTTTCACTTCATTTAGCTGGAGTTTC
ATCAATTTTAGGAGCTGTAAATTTTATTACTACAGTCATTAATATACGATCAAGAGGTAT
AACCCTTGACCGTATGCCGCTTTTCGTTTGAGCCGTAGTTATTACCGCTTTACTTCTACT
CCTCTCCCTACCAGTTCTTGCTGGAGCAATCACTATACTTTTAACTGATCGTAACTTAAA
TACTTCTTTCTTTGACCCGGCTGGAGGGGGAGACCCTATTTTATATCAACATCTTTTT
>CROPL151-21
AACTCTATACTTCATCTTTGGTGCCTGGGCCGGAATAGTCGGAACTTCTTTAAGTTTACT
TATTCGTGCCGAATTAGGACAGCCTGGATCTCTAATTGGAGATGACCAAGTCTATAATGT
AATTGTTACTGCACATGCTTTTGTAATGATTTTTTTTATAGTAATACCTATTATAATTGG
AGGATTTGGAAATTGACTGGTGCCCTTAATATTAGGGGCCCCAGATATGGCTTTTCCTCG
AATAAATAATATAAGCTTTTGATTATTACCCCCTTCTCTAACCCTCCTTTTAGCCAGTAG
CTTAGTTGAAAATGGAGCGGGGACCGGTTGAACAGTTTACCCGCCCCTATCTGCAGGAAT
TGCCCATGCTGGCTCTTCTGTTGACTTAGCTATTTTTTCACTTCATTTAGCTGGAGTTTC
ATCAATTTTAGGAGCTGTAAATTTTATTACTACAGTCATTAATATACGATCAAGAGGTAT
AACCCTTGACCGTATGCCGCTTTTCGTTTGAGCCGTAGTTATTACCGCTTTACTTCTACT
CCTCTCCCTACCAGTTCTTGCTGGAGCAATCACTATACTTTTAACTGATCGTAACTTAAA
TACTTCTTTCTTTGACCCGGCTGGAGGGGGAGACCCTATTTTATATCAACATCTTTTT
>CROPL291-21
AACTCTATACTTCATCTTTGGTGCCTGGGCCGGAATAGTCGGAACTTCTTTAAGTTTACT
TATTCGTGCCGAATTAGGACAGCCTGGATCTCTAATTGGAGATGACCAAGTCTATAATGT
AATTGTTACTGCACATGCTTTTGTAATGATTTTTTTTATAGTAATACCTATTATAATTGG
AGGATTTGGAAATTGACTGGTGCCCTTAATATTAGGGGCCCCAGATATGGCTTTTCCTCG
AATAAATAATATAAGCTTTTGATTATTACCCCCTTCTCTAACCCTCCTTTTAGCCAGTAG
CTTAGTTGAAAATGGAGCGGGGACCGGTTGAACAGTTTACCCGCCCCTATCTGCAGGAAT
TGCCCATGCTGGCTCTTCTGTTGACTTAGCTATTTTTTCACTTCATTTAGCTGGAGTTTC
ATCAATTTTAGGAGCTGTAAATTTTATTACTACAGTCATTAATATACGATCAAGAGGTAT
AACCCTTGACCGTATGCCGCTTTTCGTTTGAGCCGTAGTTATTACCGCTTTACTTCTACT
CCTCTCCCTACCAGTTCTTGCTGGAGCAATCACTATACTTTTAACTGATCGTAACTTAAA
TACTTCTTTCTTTGACCCGGCTGGAGGGGGAGACCCTATTTTATATCAACATCTTTTT
>CROPL093-21
AACTCTATACTTCATCTTTGGTGCCTGAGCCGGAATAGTCGGAACTTCTTTAAGTTTACT
TATTCGTGCCGAATTAGGACAGCCTGGATCTCTAATTGGAGATGACCAAGTCTATAATGT
AATTGTTACTGCACATGCTTTTGTAATGATTTTTTTTATAGTAATACCTATTATAATTGG
AGGATTTGGAAATTGACTGGTGCCCTTAATATTAGGGGCCCCAGATATGGCTTTTCCTCG
AATAAATAATATAAGCTTTTGATTATTACCCCCTTCTCTAACCCTCCTTTTAGCCAGTAG
CTTAGTTGAAAATGGAGCGGGGACCGGTTGAACAGTTTACCCGCCCCTATCTGCAGGAAT
TGCCCATGCTGGCTCTTCTGTTGACTTAGCTATTTTTTCACTTCATTTAGCTGGAGTTTC
ATCAATTTTAGGAGCTGTAAATTTTATTACTACAGTCATTAATATACGATCAAGAGGTAT
AACCCTTGACCGTATGCCGCTTTTCGTTTGAGCCGTAGTTATTACCGCTTTACTTCTACT
CCTCTCCCTACCAGTTCTTGCTGGAGCAATCACTATACTTTTAACTGATCGTAACTTAAA
TACTTCTTTCTTTGACCCGGCTGGAGGGGGAGACCCTATTTTATATCAACATCTTTTT
>CROPL152-21
AACTCTATACTTCATCTTTGGTGCCTGGGCCGGAATAGTCGGAACTTCTTTAAGTTTACT
TATTCGTGCCGAATTAGGACAACCTGGATCTCTAATTGGAGATGACCAAGTCTATAATGT
AATTGTTACTGCACATGCTTTTGTAATGATTTTTTTTATAGTAATACCTATTATAATTGG
AGGATTTGGAAATTGACTGGTGCCCTTAATATTAGGGGCCCCAGATATGGCTTTTCCTCG
AATAAATAATATAAGCTTTTGATTATTACCCCCTTCTCTAACCCTCCTTTTAGCCAGTAG
CTTAGTTGAAAATGGAGCGGGGACCGGTTGAACAGTTTACCCGCCCCTATCTGCAGGAAT
TGCCCATGCTGGCTCTTCTGTTGACTTAGCTATTTTTTCACTTCATTTAGCTGGAGTTTC
ATCAATTTTAGGAGCTGTAAATTTTATTACTACAGTCATTAATATACGATCAAGAGGTAT
AACCCTTGACCGTATGCCGCTTTTCGTTTGAGCCGTAGTTATTACCGCTTTACTTCTACT
CCTCTCCCTACCAGTTCTTGCTGGAGCAATCACTATACTTTTAACTGATCGTAACTTAAA
TACTTCTTTCTTTGACCCGGCTGGAGGGGGAGACCCTATTTTATATCAACATCTTTTT
>CROPL099-21
AACTCTATACTTCATCTTTGGTGCCTGGGCCGGAATAGTCGGAACTTCTTTAAGTTTACT
TATTCGTGCCGAATTAGGACAGCCTGGATCTCTAATTGGAGATGACCAAGTCTATAATGT
AATTGTTACTGCACATGCTTTTGTAATGATTTTTTTTATAGTAATACCTATTATAATTGG
AGGATTTGGAAATTGACTGGTGCCCTTAATATTAGGGGCCCCAGATATGGCTTTTCCTCG
AATAAATAACATAAGCTTTTGATTATTACCCCCTTCCCTAACCCTCCTTTTAGCCAGTAG
CTTAGTTGAAAATGGAGCGGGGACCGGTTGAACAGTTTACCCGCCCCTATCTGCAGGAAT
TGCCCATGCTGGCTCTTCTGTTGACTTAGCTATTTTTTCACTTCATTTAGCTGGAGTTTC
ATCAATTTTAGGAGCTGTAAATTTTATTACTACAGTCATTAATATACGATCAAGAGGTAT
AACCCTTGACCGTATGCCGCTTTTCGTTTGAGCCGTAGTTATTACCGCTTTACTTCTACT
CCTCTCCCTACCAGTTCTTGCTGGAGCAATCACTATACTTTTAACTGATCGTAACTTAAA
TACTTCTTTCTTTGACCCGGCTGGAGGGGGAGACCCTATTTTATATCAACATCTTTTT
>CROPL273-21
AACTCTATACTTCATCTTTGGTGCCTGGGCCGGAATAGTCGGAACTTCTTTAAGTTTACT
TATTCGTGCCGAATTAGGACAGCCTGGATCTCTAATTGGAGATGACCAAGTCTATAATGT
AATTGTTACTGCACATGCTTTTGTAATGATTTTTTTTATAGTAATACCTATTATAATTGG
AGGATTTGGAAATTGACTGGTGCCCTTAATATTAGGGGCCCCAGATATGGCTTTTCCTCG
AATAAATAATATAAGCTTTTGATTATTACCTCCTTCTCTAACCCTCCTTTTAGCCAGTAG
CTTAGTTGAAAATGGAGCGGGGACCGGTTGAACAGTTTACCCGCCCCTATCTGCAGGAAT
TGCCCATGCTGGCTCTTCTGTTGACTTAGCTATTTTTTCACTTCATTTAGCTGGAGTTTC
ATCAATTTTAGGAGCTGTAAATTTTATTACTACAGTCATTAATATACGATCAAGAGGTAT
AACCCTTGACCGTATGCCGCTTTTCGTTTGAGCCGTAGTTATTACCGCTTTACTTCTACT
CCTCTCCCTACCAGTTCTTGCTGGAGCAATCACTATACTTTTAACTGATCGTAACTTAAA
TACTTCTTTCTTTGACCCGGCGGGAGGGGGAGACCCTATTTTATATCAACATCTTTTT
>CROPL013-21
AACTCTATACTTCATCTTTGGTGCCTGGGCCGGAATAGTCGGAACTTCTTTAAGTTTACT
TATTCGTGCCGAATTAGGACAGCCTGGATCTCTAATTGGAGATGACCAAGTCTATAATGT
AATTGTTACTGCACATGCTTTTGTAATGATTTTTTTTATAGTAATACCTATTATAATTGG
AGGATTTGGAAATTGACTGGTCCCCTTAATATTAGGGGCCCCAGATATGGCTTTTCCTCG
AATAAATAATATAAGCTTTTGATTATTACCCCCTTCTCTAACCCTCCTTTTAGCCAGTAG
CTTAGTTGAAAATGGAGCGGGGACCGGTTGAACAGTTTACCCACCCCTATCCGCAGGAAT
TGCCCATGCTGGCTCTTCTGTTGACTTAGCTATTTTTTCACTTCATTTAGCTGGAGTTTC
ATCAATTTTAGGAGCTGTAAATTTTATTACTACAGTCATTAATATACGATCAAGAGGTAT
AACCCTTGACCGTATGCCGCTTTTCGTTTGAGCCGTAGTTATTACCGCTTTACTTCTACT
CCTCTCCCTACCAGTTCTTGCTGGAGCAATCACTATACTTTTAACTGATCGTAACTTAAA
TACTTCTTTCTTTGACCCGGCTGGAGGGGGAGACCCTATTTTATATCAACATCTTTTT
>CROPL014-21
GACACTATATTTTATCTTCGGAGCCTGAGCAGGAATGGTGGGAACATCATTAAGCTTGCT
TATTCGAGCTGAACTTGGCCAACCAGGATCATTGATTGGTGACGATCAAGTGTATAACGT
AATTGTCACTGCTCATGCATTTGTCATAATTTTTTTTATAGTAATACCTATTATAATTGG
AGGATTTGGAAATTGATTAGTTCCTTTAATACTAGGAGCCCCTGATATGGCCTTCCCACG
GATAAATAATATAAGTTTTTGACTACTACCCCCATCTTTAACCCTCCTTTTAGCCAGTAG
CTTAGTTGAAAATGGGGCAGGGACAGGTTGAACAGTTTACCCTCCGCTATCTGCTGGGAT
TGCCCACGCAGGGTCTTCAGTAGACCTAGCTATTTTTTCTCTTCACTTAGCGGGAATTTC
CTCAATCTTAGGGGCTGTAAACTTTATTACAACAGTAATTAATATACGGTCTAGAGGGAT
AACCCTAGACCGCATACCGTTATTTGTTTGAGCGGTTGTGATTACTGCATTACTTTTACT
ACTTTCTTTGCCTGTCCTTGCAGGAGCGATTACTATACTTTTAACTGATCGTAATTTAAA
TACTTCATTTTTTGACCCAGCTGGAGGGGGAGACCCGATCCTTTATCAACATCTCTTC
>CROPL139-21
GACACTATATTTTATCTTCGGAGCCTGAGCAGGAATGGTGGGAACATCATTAAGCTTGCT
TATTCGAGCTGAACTTGGCCAACCAGGATCATTGATTGGTGACGATCAAGTGTATAACGT
AATTGTCACTGCTCATGCATTTGTCATAATTTTTTTTATAGTAATACCTATTATAATTGG
AGGATTTGGAAATTGATTAGTTCCTTTAATACTAGGAGCCCCTGATATGGCCTTCCCACG
GATAAATAATATAAGTTTTTGACTACTACCCCCATCTTTAACCCTCCTTTTAGCCAGTAG
CTTAGTTGAAAATGGGGCAGGGACAGGTTGAACAGTTTACCCTCCGCTATCTGCTGGGAT
TGCCCACGCAGGGTCTTCAGTAGACCTAGCTATTTTTTCTCTTCACTTAGCAGGAATTTC
CTCAATCTTAGGGGCTGTAAACTTTATTACAACAGTAATTAATATACGGTCTAGAGGGAT
AACCCTAGACCGCATACCGTTATTTGTTTGAGCGGTTGTGATTACTGCATTACTTTTACT
ACTTTCTTTGCCTGTCCTTGCAGGAGCGATTACTATACTTTTAACTGATCGTAATTTAAA
TACTTCATTTTTTGACCCAGCTGGAGGGGGAGACCCGATCCTTTATCAACATCTCTTC
>CROPL149-21
GACACTATATTTTATCTTCGGAGCCTGAGCAGGAATGGTGGGAACATCATTAAGCTTGCT
TATTCGAGCTGAACTTGGCCAACCAGGATCATTGATTGGTGACGATCAAGTGTATAACGT
AATTGTCACTGCTCATGCATTTGTCATAATTTTTTTTATAGTAATACCTATTATAATTGG
AGGATTTGGAAATTGATTAGTTCCTTTAATACTAGGAGCCCCTGATATGGCCTTCCCACG
GATAAATAATATAAGTTTTTGACTACTACCCCCATCTTTAACCCTCCTTTTAGCCAGTAG
CTTAGTTGAAAATGGGGCAGGGACAGGTTGAACAGTTTACCCTCCGCTATCTGCTGGGAT
TGCCCACGCAGGGTCTTCAGTAGACCTAGCTATTTTTTCTCTTCACTTAGCAGGAATTTC
CTCAATCTTAGGGGCTGTAAACTTTATTACAACAGTAATTAATATACGGTCTAGAGGGAT
AACCCTAGACCGCATACCGTTATTTGTTTGAGCGGTTGTGATTACTGCATTACTTTTACT
ACTTTCTTTGCCTGTCCTTGCAGGAGCGATTACTATACTTTTAACTGATCGTAATTTAAA
TACTTCATTTTTTGACCCAGCTGGAGGGGGAGACCCGATCCTTTATCAACATCTCTTC
>CROPL046-21
GACACTATATTTTATCTTCGGAGCCTGAGCAGGAATGGTAGGAACATCGTTAAGCTTGCT
TATTCGAGCTGAACTTGGCCAACCAGGATCATTGATTGGTGACGATCAAGTGTATAACGT
AATTGTCACTGCTCATGCATTTGTCATAATTTTTTTTATAGTAATACCTATTATAATTGG
AGGATTTGGAAATTGATTAGTTCCTTTAATACTAGGAGCCCCTGATATGGCCTTCCCCCG
GATAAATAATATAAGTTTTTGACTACTACCCCCATCTCTAACCCTCCTTTTAGCCAGTAG
CTTAGTTGAAAATGGGGCAGGGACAGGTTGAACAGTTTACCCTCCGCTATCTGCTGGGAT
TGCCCACGCAGGGTCTTCAGTAGACCTAGCTATTTTTTCTCTTCACTTAGCAGGAATTTC
CTCAATCTTAGGGGCTGTAAACTTTATTACAACAGTAATTAATATGCGGTCTAGAGGAAT
AACCCTAGACCGCATACCATTATTTGTTTGAGCGGTTGTGATTACTGCTTTACTTTTACT
ACTTTCTTTACCTGTCCTTGCAGGAGCGATTACTATACTTTTAACTGATCGTAATTTAAA
TACTTCATTTTTTGACCCAGCTGGAGGGGGAGACCCGATCCTTTATCAACATCTCTTC
>CROPL049-21
AACACTATATTTTATCTTCGGAGCCTGAGCAGGAATGGTAGGAACATCATTAAGCTTGCT
TATTCGAGCTGAACTTGGCCAACCAGGATCATTGATTGGTGACGATCAAGTGTATAACGT
AATTGTTACTGCTCATGCATTTGTCATAATTTTTTTTATAGTAATACCTATTATAATTGG
AGGATTTGGAAACTGATTAGTTCCTTTAATACTAGGAGCCCCTGATATGGCCTTCCCCCG
GATAAATAATATAAGTTTTTGACTACTACCCCCATCTTTAACCCTCCTTTTAGCCAGTAG
CTTAGTTGAAAATGGGGCAGGGACAGGTTGAACAGTTTACCCCCCACTATCTGCTGGGAT
TGCCCACGCAGGGTCTTCAGTAGACCTAGCTATTTTTTCTCTTCACTTAGCAGGAATTTC
CTCAATCTTAGGGGCTGTAAACTTTATTACAACAGTAATTAATATGCGGTCTAGAGGAAT
AACCCTAGACCGCATGCCATTATTTGTTTGAGCGGTTGTGATTACTGCTTTACTTTTACT
ACTTTCTTTACCTGTCCTTGCAGGAGCGATTACTATACTTTTAACTGATCGTAATTTAAA
TACTTCATTTTTTGACCCAGCTGGAGGGGGAGACCCGATCCTTTATCAACATCTCTTC
>CROPL055-21
GACACTATATTTTATCTTCGGAGCCTGAGCAGGAATGGTAGGAACATCATTAAGCTTGCT
TATTCGAGCCGAACTTGGCCAACCAGGATCATTGATTGGTGACGATCAAGTATATAACGT
AATTGTTACTGCTCATGCATTTGTCATAATTTTTTTTATAGTAATACCTATTATAATTGG
AGGATTTGGAAATTGATTAGTTCCTTTAATACTAGGAGCCCCTGATATGGCCTTCCCCCG
GATAAATAATATAAGTTTTTGACTACTACCCCCATCTTTAACCCTCCTTTTAGCCAGTAG
CTTAGTCGAAAATGGGGCAGGGACAGGTTGAACAGTTTACCCTCCGCTATCTGCTGGGAT
TGCTCACGCAGGGTCTTCAGTAGACCTAGCTATTTTTTCTCTTCACTTAGCAGGAATTTC
CTCAATCTTAGGGGCTGTAAACTTTATTACAACAGTAATTAACATACGGTCTAGAGGGAT
AACCCTAGACCGCATACCATTATTTGTTTGAGCGGTTGTGATTACTGCTTTACTTTTACT
ACTTTCTTTACCTGTCCTTGCAGGAGCGATTACTATACTTTTAACTGATCGTAATTTAAA
TACTTCATTTTTTGATCCAGCTGGAGGGGGAGACCCGATCCTTTATCAACATCTCTTC
>CROPL058-21
AACATTATATTTTATTTTTGGAGCTTGAGCTGGAATAGTGGGAACATCATTAAGTTTGCT
TATTCGAGCTGAATTAGGCCAACCAGGTTCATTAATCGGAGATGACCAAGTTTATAATGT
AATTGTTACTGCACATGCTTTTGTAATAATTTTTTTTATAGTTATACCCATCATAATTGG
GGGATTCGGAAATTGACTGGTTCCCTTAATACTTGGAGCTCCTGATATAGCTTTCCCTCG
AATAAATAATATAAGTTTTTGATTGTTACCCCCATCTTTAACATTGCTCTTAGCCAGTAG
CTTAGTTGAAAATGGAGCCGGGACAGGTTGAACAGTTTACCCTCCGCTATCTGCTGGAAT
TGCTCACGCAGGGTCTTCAGTAGATTTAGCTATTTTTTCTCTTCATTTAGCAGGAATTTC
CTCAATTTTAGGGGCAGTAAATTTTATTACAACAGTAATTAATATACGATCTAGTGGAAT
AACTCTTGATCGAATACCTTTATTTGTATGAGCTGTTGTTATTACAGCTTTACTTCTACT
TCTCTCCCTACCTGTTCTTGCAGGAGCAATCACTATGCTTTTAACTGATCGAAATTTAAA
TACTTCTTTCTTTGATCCAGCTGGAGGGGGAGATCCAATTCTTTACCAACATCTCTTT
>CROPL297-21
AACATTATATTTTATTTTTGGAGCTTGAGCTGGAATAGTGGGAACATCATTAAGTTTGCT
TATTCGAGCTGAATTAGGCCAACCAGGTTCATTAATTGGAGATGACCAAGTTTATAATGT
AATTGTTACTGCACATGCTTTTGTAATAATTTTTTTTATAGTTATACCCATCATAATTGG
GGGATTCGGAAATTGACTGGTTCCCTTAATACTTGGAGCTCCTGATATAGCTTTCCCTCG
AATAAATAATATAAGTTTTTGATTGTTACCCCCATCTTTAACATTGCTCTTAGCCAGTAG
CTTAGTTGAAAATGGAGCCGGGACAGGTTGAACAGTTTACCCTCCGCTATCTGCTGGAAT
TGCTCACGCAGGGTCTTCAGTAGATTTAGCTATTTTTTCTCTTCATTTAGCAGGAATTTC
CTCAATTTTAGGGGCAGTAAATTTTATTACAACAGTAATTAATATACGATCTAGTGGAAT
AACTCTTGATCGAATACCTTTATTTGTATGAGCTGTTGTTATTACAGCTTTACTTCTACT
TCTCTCCCTACCTGTTCTTGCAGGAGCAATCACTATGCTTTTAACTGATCGAAATTTAAA
TACTTCTTTCTTTGATCCAGCTGGAGGGGGAGATCCAATTCTTTACCAACATCTCTTT
>CROPL293-21
AACATTATATTTTATTTTTGGAGCTTGAGCTGGAATAGTGGGAACATCATTAAGTTTGCT
TATTCGAGCTGAATTAGGCCAACCAGGTTCATTAATTGGAGATGACCAAGTTTATAATGT
AATTGTTACTGCACATGCTTTTGTAATAATTTTTTTTATAGTTATACCCATCATAATTGG
GGGATTCGGAAATTGACTGGTTCCCTTAATACTTGGAGCTCCTGATATAGCTTTCCCTCG
AATAAATAATATAAGTTTTTGATTGTTACCCCCATCTTTAACATTGCTCTTAGCCAGTAG
CTTAGTTGAAAATGGAGCCGGGACAGGTTGAACAGTTTACCCTCCGCTATCTGCTGGAAT
TGCTCACGCAGGGTCTTCAGTAGATTTAGCTATTTTTTCTCTTCATTTAGCAGGAATTTC
CTCAATTTTAGGGGCAGTAAATTTTATTACAACAGTAATTAATATACGATCTAGTGGAAT
AACTCTTGATCGAATACCTTTATTTGTATGAGCTGTTGTTATTACAGCTCTACTTCTACT
TCTCTCCCTACCTGTTCTTGCAGGAGCAATCACTATGCTTTTAACTGATCGAAATTTAAA
TACTTCTTTCTTTGATCCAGCTGGAGGGGGAGATCCAATTCTTTACCAACATCTCTTT
>CROPL272-21
AACATTATATTTTATTTTTGGAGCTTGAGCTGGAATAGTGGGAACATCATTAAGTTTACT
TATTCGAGCTGAATTAGGCCAACCAGGTTCATTAATTGGAGATGACCAAGTTTATAATGT
AATTGTTACTGCACATGCTTTTGTAATAATTTTTTTTATAGTTATACCCATCATAATTGG
GGGATTCGGAAATTGACTGGTTCCCTTAATACTTGGAGCTCCTGATATAGCTTTCCCTCG
AATAAATAATATAAGTTTTTGATTGTTACCCCCATCTTTAACATTGCTCTTAGCCAGTAG
CTTAGTTGAAAATGGAGCCGGGACAGGTTGAACAGTTTACCCTCCGCTATCTGCTGGAAT
TGCTCACGCAGGGTCTTCAGTAGATTTAGCTATTTTTTCTCTTCATTTAGCAGGAATTTC
CTCAATTTTAGGGGCAGTAAATTTTATTACAACAGTAATTAATATACGATCTAGTGGAAT
AACTCTTGATCGAATACCTTTATTTGTATGAGCTGTTGTTATTACAGCTCTACTTCTACT
TCTCTCCCTACCTGTTCTTGCAGGAGCAATCACTATGCTTTTAACTGATCGAAATTTAAA
TACTTCTTTCTTTGATCCAGCTGGAGGGGGAGATCCAATTCTTTACCAACATCTCTCT
>CROPL284-21
AACATTATATTTTATTTTTGGAGCTTGAGCTGGAATAGTGGGAACATCATTAAGTTTGCT
TATTCGAGCTGAATTAGGCCAACCAGGTTCATTAATTGGAGATGACCAAGTTTATAATGT
AATTGTTACTGCACATGCTTTTGTAATAATTTTTTTTATAGTTATACCCATCATAATTGG
GGGATTCGGAAATTGACTGGTTCCCTTAATACTTGGAGCTCCTGATATAGCTTTCCCTCG
AATAAATAATATAAGTTTTTGATTGTTACCCCCATCTTTAACATTGCTCTTAGCCAGTAG
CTTAGTTGAAAATGGAGCCGGGACAGGTTGAACAGTTTACCCTCCGCTATCTGCTGGAAT
TGCTCACGCAGGGTCTTCAGTAGATTTAGCTATTTTTTCTCTTCATTTAGCAGGAATTTC
CTCAATTTTAGGGGCAGTAAATTTTATTACAACAGTAATTAATATACGATCTAGTGGAAT
AACTCTTGATCGAATGCCTTTATTTGTATGAGCTGTTGTTATTACAGCTTTACTTTTACT
TCTCTCCCTACCTGTTCTTGCAGGAGCAATCACTATGCTTTTAACTGATCGAAATTTAAA
TACTTCTTTCTTTGATCCAGCTGGAGGGGGAGATCCAATTCTTTACCAACATCTCTTT
>CROPL065-21
AACATTATATTTTATTTTTGGAGCTTGAGCTGGAATAGTAGGAACATCATTAAGTTTACT
TATTCGAGCTGAATTAGGCCAACCAGGTTCATTAATTGGAGATGACCAAGTTTATAATGT
AATTGTTACTGCACATGCTTTTGTAATAATTTTTTTTATAGTTATACCCATCATAATTGG
GGGATTCGGAAATTGACTGGTTCCCTTAATACTTGGAGCTCCTGATATAGCTTTCCCTCG
AATAAATAATATAAGTTTTTGATTGTTACCCCCATCTTTAACATTGCTCTTAGCCAGTAG
CTTAGTTGAAAATGGAGCCGGGACAGGTTGAACAGTTTACCCTCCGCTATCTGCTGGAAT
TGCTCACGCAGGGTCTTCAGTAGATTTAGCTATTTTTTCTCTTCATTTAGCAGGAATTTC
CTCAATTTTAGGGGCAGTAAATTTTATTACAACAGTAATTAATATACGATCTAGTGGAAT
AACTCTTGATCGAATACCTTTATTTGTATGAGCTGTTGTTATTACAGCTTTACTTTTACT
TCTCTCCCTACCTGTTCTTGCAGGAGCAATCACTATGCTTTTAACTGACCGAAATTTAAA
TACTTCTTTCTTTGATCCAGCTGGAGGGGGAGATCCAATTCTTTACCAACATCTCTTT
>CROPL026-21
GACATTATATTTTATTTTTGGAGCTTGGGCAGGAATAGTGGGAACATCCCTAAGTTTACT
GATTCGAGCTGAATTAGGACAACCCGGCTCATTAATTGGAGATGATCAAGTATACAATGT
CATTGTTACTGCACATGCATTTGTAATAATTTTTTTTATAGTGATACCTATCATAATTGG
TGGATTTGGAAACTGGCTAGTTCCATTAATATTGGGGGCTCCAGATATGGCTTTCCCTCG
AATAAATAATATAAGCTTCTGATTATTACCTCCGTCTTTAACTCTACTTTTAGCCAGCAG
TTTAGTTGAAAACGGAGCAGGGACAGGATGAACAGTCTACCCCCCACTATCAGCGGGAAT
TGCTCACGCAGGATCTTCAGTCGACCTTGCTATTTTCTCTTTACACTTGGCTGGGGTTTC
TTCAATTTTGGGGGCTGTAAATTTTATTACAACCGTAATTAATATGCGATCCAGTGGAAT
AACCCTTGACCGTATGCCCCTATTCGTATGAGCAGTAGTCATTACAGCCCTACTTTTACT
CCTATCTCTTCCCGTCCTTGCCGGAGCAATTACTATACTCCTAACAGACCGAAACTTAAA
CACCTCCTTCTTCGACCCTGCGGGAGGAGGGGACCCTATTCTATACCAACACCTTTTT
>CROPL256-21
GACATTATATTTTATTTTTGGAGCTTGGGCAGGAATAGTGGGAACATCCCTAAGTTTACT
GATTCGAGCTGAATTAGGACAACCCGGCTCATTAATTGGAGATGATCAAGTATACAATGT
CATTGTTACTGCACATGCATTTGTAATAATTTTTTTTATAGTGATACCTATCATAATTGG
TGGATTTGGAAACTGGCTAGTTCCATTAATATTGGGGGCTCCAGATATGGCTTTCCCTCG
AATAAATAATATAAGCTTCTGATTATTACCTCCGTCTTTAACTCTACTTTTAGCCAGCAG
TTTAGTTGAAAACGGAGCAGGGACAGGATGAACAGTCTACCCCCCACTATCAGCGGGAAT
TGCTCACGCAGGATCTTCAGTCGACCTTGCTATTTTCTCTTTACACTTGGCTGGGGTTTC
TTCAATTTTGGGGGCTGTAAATTTTATTACAACCGTAATTAATATGCGATCCAGTGGAAT
AACCCTTGACCGTATGCCCCTATTCGTATGAGCAGTAGTCATTACAGCCCTACTTTTACT
CCTATCTCTTCCCGTCCTTGCCGGAGCAATTACTATACTCCTAACAGACCGAAACTTAAA
CACCTCCTTCTTCGACCCTGCGGGAGGAGGGGACCCTATTCTATACCAACACCTTTTT
>CROPL255-21
GACATTATATTTTATTTTTGGAGCTTGGGCAGGAATAGTGGGAACATCCCTAAGTTTACT
GATTCGAGCTGAATTAGGACAACCCGGCTCATTAATTGGAGATGATCAAGTATACAATGT
CATTGTTACTGCACATGCATTTGTAATAATTTTTTTTATAGTGATACCTATCATAATTGG
TGGATTTGGAAACTGGCTAGTTCCATTAATATTGGGGGCTCCAGATATGGCTTTCCCTCG
AATAAATAATATAAGCTTCTGATTATTACCTCCGTCTTTAACTCTACTTTTAGCCAGCAG
TTTAGTTGAAAACGGAGCAGGGACAGGATGAACAGTCTACCCCCCACTATCAGCGGGAAT
TGCTCACGCAGGATCTTCAGTCGACCTTGCTATTTTCTCTTTACACTTGGCTGGGGTTTC
TTCAATTTTGGGTGCTGTAAATTTTATTACAACCGTAATTAATATGCGATCCAGTGGAAT
AACCCTTGACCGTATGCCCCTATTCGTATGAGCAGTAGTCATTACAGCCCTACTTTTACT
CCTATCTCTTCCCGTCCTTGCCGGAGCAATTACTATACTCCTAACAGACCGAAACTTAAA
CACCTCCTTCTTCGACCCTGCGGGAGGAGGGGACCCTATTCTATACCAACACCTTTTT
>CROPL254-21
GACATTATATTTTATTTTTGGAGCTTGGGCAGGAATAGTGGGAACATCCCTAAGTTTACT
GATTCGAGCTGAATTAGGACAACCCGGCTCATTAATTGGAGATGATCAAGTATACAATGT
CATTGTTACTGCACATGCATTTGTAATAATTTTTTTTATAGTGATACCTATCATAATTGG
TGGATTTGGAAACTGGCTAGTTCCATTAATATTGGGGGCTCCAGATATGGCTTTCCCTCG
AATAAATAATATAAGCTTCTGATTATTACCCCCGTCTTTAACTCTACTTTTAGCCAGCAG
TTTAGTTGAAAACGGAGCAGGGACAGGATGAACAGTCTACCCCCCACTATCAGCGGGAAT
TGCTCACGCAGGATCTTCAGTCGACCTTGCTATTTTCTCTTTACACTTAGCCGGGGTTTC
TTCAATTTTGGGGGCTGTAAATTTTATTACAACCGTAATTAATATGCGATCCAGTGGAAT
AACCCTTGACCGTATACCCCTATTCGTATGAGCAGTAGTCATTACAGCCCTACTTTTACT
CCTATCTCTTCCCGTCCTTGCCGGAGCAATTACTATACTCCTAACAGACCGAAACTTAAA
CACCTCCTTCTTCGACCCTGCGGGAGGAGGGGACCCTATTCTATACCAACACCTTTTT
>CROPL322-21
GACATTATATTTTATTTTTGGAGCTTGGGCAGGAATAGTGGGAACATCCCTAAGTTTACT
GATTCGAGCTGAATTAGGACAACCCGGCTCATTAATTGGAGATGATCAAGTATACAATGT
CATTGTTACTGCACATGCATTTGTAATAATTTTTTTTATAGTGATACCTATCATAATTGG
TGGATTTGGAAACTGGCTAGTTCCATTAATATTGGGGGCTCCAGATATGGCTTTCCCTCG
AATAAATAATATAAGCTTCTGATTATTACCCCCGTCTTTAACTCTACTTTTAGCCAGCAG
TTTAGTTGAAAACGGAGCAGGGACAGGATGAACAGTCTACCCCCCACTATCAGCGGGAAT
TGCTCACGCAGGATCTTCAGTCGACCTTGCTATTTTCTCTTTACACTTAGCCGGGGTTTC
TTCAATTTTGGGGGCTGTAAATTTTATTACAACCGTAATTAATATGCGATCCAGTGGAAT
AACCCTTGACCGTATACCCCTATTCGTATGAGCAGTAGTCATTACAGCCCTACTTTTACT
CCTATCTCTTCCCGTCCTTGCCGGAGCAATTACTATACTCCTAACAGACCGAAACTTAAA
CACCTCCTTCTTCGACCCTGCGGGAGGAGGGGACCCTATTCTATACCAACACCTTTTT
>CROPL262-21
GACATTATATTTTATTTTTGGAGCTTGGGCAGGAATAGTGGGAACATCCCTAAGTTTACT
GATTCGAGCTGAATTAGGACAACCCGGCTCATTAATTGGAGATGATCAAGTATACAATGT
CATTGTTACTGCACATGCATTTGTAATAATTTTTTTTATAGTGATACCTATCATAATTGG
TGGATTTGGAAACTGGCTAGTTCCATTAATATTGGGAGCCCCAGATATGGCTTTCCCTCG
AATAAATAATATAAGCTTCTGATTATTACCTCCGTCTTTAACTCTACTTTTAGCCAGCAG
TTTAGTTGAAAACGGAGCAGGGACAGGATGAACAGTCTACCCCCCACTATCAGCGGGAAT
TGCTCACGCAGGATCATCAGTCGACCTTGCTATTTTCTCTTTACACTTAGCCGGGGTTTC
TTCAATTTTGGGGGCTGTAAATTTTATTACAACCGTAATTAATATGCGATCCAGTGGAAT
AACCCTTGACCGTATGCCCCTATTCGTATGAGCAGTAGTCATTACAGCCCTACTTTTACT
CCTATCTCTTCCCGTCCTTGCCGGAGCAATTACTATACTCCTAACAGACCGAAACTTAAA
CACCTCCTTCTTCGACCCTGCGGGAGGAGGGGACCCTATTCTATACCAACACCTTTTT
>CROPL102-21
GACATTATATTTTATTTTTGGAGCTTGGGCAGGAATAGTGGGAACATCCCTAAGTTTACT
GATTCGAGCTGAATTAGGACAACCCGGCTCATTAATTGGAGATGATCAAGTATACAATGT
CATTGTTACTGCACATGCATTTGTAATAATTTTTTTTATAGTTATACCTATCATAATTGG
TGGATTTGGAAACTGGCTAGTTCCATTAATATTGGGGGCTCCAGATATGGCTTTCCCTCG
AATAAATAATATAAGCTTCTGATTATTACCTCCGTCTTTAACTCTACTTTTAGCCAGCAG
TTTAGTTGAAAACGGAGCAGGGACAGGATGAACAGTCTACCCCCCACTATCGGCGGGGAT
TGCTCACGCAGGATCTTCAGTCGACCTTGCTATTTTCTCTTTACACTTAGCCGGGGTTTC
TTCAATTTTGGGGGCTGTAAATTTTATTACAACCGTAATTAATATGCGATCCAGTGGAAT
AACCCTTGACCGTATGCCCCTATTCGTATGAGCAGTAGTCATTACAGCCCTACTTTTACT
CCTATCTCTTCCCGTCCTTGCCGGAGCAATTACTATACTCCTAACAGACCGAAACTTAAA
CACCTCCTTCTTCGACCCTGCGGGAGGAGGGGACCCTATTCTATACCAACACCTTTTT
>CROPL104-21
GACATTATATTCTATCTTTGGAGCTTGGGCAGGAATAGTGGGAACATCCCTAAGTTTACT
GATTCGAGCTGAATTAGGACAACCCGGCTCATTAATTGGAGATGATCAAGTATACAATGT
CATTGTTACTGCACATGCATTTGTAATAATTTTTTTTATAGTTATACCTATCATAATTGG
TGGATTTGGAAACTGGCTAGTTCCATTAATATTGGGGGCTCCAGATATGGCTTTCCCTCG
AATAAATAATATAAGCTTCTGATTATTACCTCCGTCTTTAACTCTACTTTTAGCCAGCAG
TTTAGTTGAAAACGGAGCAGGGACAGGATGAACAGTCTACCCCCCACTATCGGCGGGAAT
TGCTCACGCAGGATCTTCAGTCGACCTTGCTATTTTCTCTTTACACTTAGCCGGGGTTTC
TTCAATTTTGGGGGCTGTAAATTTTATTACAACCGTAATTAATATACGATCCAGTGGAAT
AACCCTTGACCGTATACCCCTATTCGTATGAGCAGTAGTCATTACAGCCCTACTTTTACT
CCTATCTCTTCCCGTCCTTGCCGGAGCAATTACTATACTCCTAACAGACCGAAACTTAAA
CACCTCCTTCTTCGACCCTGCGGGAGGAGGGGACCCTATTCTATACCAACACCTTTTT
>CROPL008-21
AACTTTATATTTCATCTTTGGAGCTTGGGCAGGAATAGTAGGAACGTCTTTAAGTTTATT
AATTCGAGCTGAATTAGGCCAACCAGGTTCACTAATTGGAGATGATCAAATTTATAATGT
AATTGTTACAGCCCATGCGTTTGTAATGATTTTTTTTATAGTTATACCTATTATAATTGG
GGGTTTCGGAAACTGACTCGTTCCTTTAATGCTTGGAGCACCAGATATGGCTTTCCCCCG
AATAAATAATATAAGTTTTTGATTGTTACCTCCCTCTTTAACTTTACTTTTAGCCAGAAG
TTTAGTGGAAAATGGAGCAGGTACTGGGTGAACAGTCTACCCCCCTCTTTCCGCGGGAAT
TGCTCATGCCGGGTCTTCCGTTGATATAGCAATTTTCTCATTGCATCTAGCAGGGGTTTC
TTCTATTTTAGGGGCCGTAAATTTTATTACTACCGTAATCAATATACGATCTAGAGGAAT
AACGTTAGATCGAATACCCTTATTTGTTTGAGCAGTAGTTATTACAGCTTTACTATTACT
TCTTTCTTTACCTGTTTTAGCAGGAGCAATCACTATGCTTCTTACAGATCGAAATTTAAA
TACTTCTTTTTTCGATCCTGCAGGTGGGGGTGACCCTATTTTATACCAACATTTATTC
>CROPL017-21
AACTTTATATTTCATCTTTGGAGCTTGGGCAGGAATAGTAGGAACGTCTTTAAGTTTATT
AATTCGAGCTGAATTAGGCCAACCAGGTTCACTAATTGGAGATGATCAAATTTATAATGT
AATTGTTACAGCCCATGCGTTTGTAATGATTTTTTTTATAGTTATACCTATTATAATTGG
GGGTTTCGGAAACTGACTCGTTCCTTTAATGCTTGGAGCACCAGATATGGCTTTCCCCCG
AATAAATAATATAAGTTTTTGATTGTTACCTCCCTCTTTAACTTTACTTTTAGCCAGAAG
TTTAGTGGAAAATGGAGCAGGTACTGGGTGAACAGTCTACCCCCCTCTTTCCGCGGGAAT
TGCTCATGCCGGGTCTTCCGTTGATATAGCAATTTTCTCATTGCATCTAGCGGGGGTTTC
TTCTATTTTAGGGGCCGTAAATTTTATTACTACCGTAATCAATATACGATCTAGAGGAAT
AACATTAGATCGAATACCCTTATTTGTTTGAGCAGTAGTTATTACAGCTTTACTATTACT
TCTTTCTTTACCTGTTTTAGCAGGAGCAATCACTATGCTTCTTACAGATCGAAATTTAAA
TACTTCTTTTTTCGATCCTGCAGGTGGGGGTGACCCTATTTTATACCAACATTTATTC
>CROPL283-21
AACTTTATATTTCATCTTTGGAGCTTGGGCAGGAATAGTAGGAACGTCTTTAAGTTTATT
AATTCGAGCTGAATTAGGCCAACCAGGTTCACTAATTGGAGATGATCAAATTTATAATGT
AATTGTTACAGCCCATGCGTTTGTAATGATTTTTTTTATAGTTATACCTATTATAATTGG
GGGTTTCGGAAACTGGCTCGTTCCTTTAATGCTTGGAGCACCAGATATGGCTTTCCCCCG
AATAAATAATATAAGTTTTTGATTGTTACCTCCCTCTTTAACTTTACTTTTAGCCAGAAG
TTTAGTGGAAAATGGAGCAGGTACTGGGTGAACAGTCTACCCCCCTCTTTCCGCAGGAAT
TGCTCATGCCGGGTCTTCCGTTGATATAGCAATTTTCTCATTACATCTAGCAGGGGTTTC
TTCTATTTTAGGGGCCGTAAATTTTATTACTACCGTAATCAATATACGATCTAGAGGAAT
AACATTAGATCGAATACCCTTATTTGTTTGAGCCGTAGTTATTACAGCTTTACTATTACT
TCTTTCTTTACCTGTTTTAGCAGGAGCAATCACTATGCTTCTTACAGATCGAAATTTAAA
TACTTCTTTTTTCGATCCTGCAGGTGGGGGTGACCCTATTTTATATCAACATTTATTC
>CROPL011-21
AACTTTATATTTCATCTTCGGAGCTTGAGCAGGAATAGTTGGAACGTCTTTAAGTTTATT
AATTCGAGCTGAATTAGGCCAACCAGGTTCACTAATTGGAGATGACCAAATTTATAATGT
GATTGTTACAGCCCATGCATTTGTAATGATTTTTTTTATAGTTATACCTATTATAATTGG
GGGTTTCGGAAACTGACTTGTTCCTTTAATACTTGGAGCACCAGATATGGCTTTCCCCCG
AATAAATAATATAAGTTTTTGATTACTTCCTCCTTCTTTAACTTTACTTTTAGCCAGAAG
TTTAGTGGAAAATGGAGCAGGTACTGGGTGGACAGTCTACCCTCCCCTTTCAGCAGGAAT
TGCCCATGCTGGGTCTTCCGTTGATTTAGCAATTTTCTCATTACATTTAGCGGGGGTTTC
TTCTATTTTAGGGGCTGTTAATTTTATCACTACAGTGATTAATATACGATCTAGCGGTAT
GACATTAGATCGAATACCACTTTTTGTATGAGCTGTGGTTATTACAGCTTTACTTCTACT
TCTTTCCCTACCAGTTCTAGCAGGGGCAATCACTATACTTTTAACAGATCGAAATTTAAA
CACTTCTTTCTTTGACCCTGCTGGTGGGGGAGACCCTATTTTATACCAACATCTATTT
>CROPL018-21
AACTTTATATTTCATCTTCGGAGCTTGAGCAGGAATAGTTGGAACGTCTTTAAGTTTATT
AATTCGAGCTGAATTAGGCCAACCAGGTTCACTAATTGGAGATGACCAAATTTATAATGT
GATTGTTACAGCCCATGCATTTGTAATGATTTTTTTTATAGTTATACCTATTATAATTGG
GGGTTTCGGAAACTGACTTGTTCCTTTAATACTTGGAGCACCAGATATGGCTTTCCCCCG
AATAAATAATATAAGTTTTTGATTACTTCCTCCTTCTTTAACTTTACTTTTAGCCAGAAG
TTTAGTGGAAAATGGAGCAGGTACTGGGTGGACAGTCTACCCTCCCCTTTCAGCAGGAAT
TGCCCATGCTGGGTCTTCCGTTGATTTAGCAATTTTCTCATTACATTTAGCGGGGATTTC
TTCTATTTTAGGGGCTGTTAATTTTATCACTACAGTGATTAATATACGATCTAGCGGTAT
GACATTAGATCGAATACCACTTTTTGTATGAGCTGTGGTTATTACAGCTTTACTTCTACT
TCTTTCCCTACCAGTTCTAGCAGGGGCAATCACTATACTTTTAACAGATCGAAATTTAAA
CACTTCTTTCTTTGACCCTGCTGGTGGGGGAGACCCTATTTTATACCAACATCTATTT
>CROPL188-21
AACACTTTATTTCATTTTTGGAGCATGAGCAGGAATAGTAGGGACATCACTAAGTCTTCT
AATTCGAGCTGAACTTGGGCAACCGGGTTCACTAATTGGAGACGACCAAGTGTATAATGT
TATTGTTACTGCCCATGCGTTTGTTATGATTTTCTTTATAGTTATACCTATTATAATTGG
CGGTTTTGGAAACTGGCTGGTCCCCTTGATACTTGGGGCCCCAGATATGGCCTTCCCACG
AATAAATAATATAAGTTTCTGATTATTACCTCCTTCTTTAACACTGCTTTTAGCTAGAAG
CTTAGTGGAAAACGGAGCAGGTACTGGATGAACAGTTTACCCTCCTCTTTCTGCAGGAAT
TGCCCATGCTGGCTCATCTGTCGATTTAGCTATTTTTTCTTTACATTTAGCTGGAATCTC
TTCAATTCTTGGAGCTGTGAATTTCATTACTACTGTAATTAATATGCGATCTAGTGGAAT
AACCCTTGATCGTATACCTTTATTTGTCTGGGCAGTTGTAATTACAGCTTTACTTTTATT
ACTTTCACTACCAGTTTTAGCCGGAGCAATCACTATACTTTTAACAGACCGTAATTTAAA
TACTTCCTTTTTCGATCCAGCAGGGGGAGGTGACCCTATTCTTTATCAACACTTATTT
>CROPL298-21
AACACTTTATTTCATTTTTGGAGCATGGGCAGGAATAGTAGGGACATCACTAAGTCTTCT
AATTCGAGCTGAACTTGGGCAACCGGGTTCACTAATTGGAGACGACCAAGTGTATAATGT
TATTGTTACTGCCCATGCGTTTGTTATGATTTTCTTTATAGTTATACCTATTATAATTGG
TGGTTTTGGAAACTGGCTGGTCCCCTTGATACTTGGGGCCCCAGATATGGCCTTCCCACG
AATAAATAATATAAGTTTCTGATTATTACCTCCTTCTTTAACACTGCTTTTAGCTAGAAG
CTTAGTGGAAAACGGAGCAGGTACTGGATGAACAGTTTACCCCCCTCTTTCTGCAGGAAT
TGCCCATGCTGGCTCATCTGTCGATTTAGCTATTTTTTCTTTACATTTAGCTGGAATCTC
TTCAATTCTTGGAGCTGTGAATTTCATTACTACTGTAATTAATATGCGATCTAGTGGAAT
AACCCTTGATCGTATACCTTTATTTGTCTGGGCAGTTGTAATTACAGCTTTACTTTTATT
ACTTTCACTACCAGTTTTAGCCGGAGCAATCACTATACTTTTAACAGACCGTAATTTAAA
TACTTCCTTTTTCGATCCAGCAGGGGGAGGTGACCCTATTCTTTATCAACACTTATTT
>CROPL295-21
AACACTTTATTTCATTTTTGGAGCATGAGCAGGAATAGTAGGGACATCACTAAGTCTTCT
AATTCGAGCTGAACTTGGGCAACCGGGTTCACTAATTGGAGACGACCAAGTGTATAATGT
TATTGTTACTGCCCATGCGTTTGTTATGATTTTCTTTATAGTTATACCTATTATAATTGG
TGGTTTTGGAAACTGGCTGGTCCCTTTGATACTTGGGGCCCCAGATATGGCCTTCCCACG
AATAAATAATATAAGTTTCTGATTATTACCTCCTTCTTTAACACTGCTTTTAGCTAGAAG
CTTAGTGGAAAACGGAGCAGGTACTGGATGAACAGTTTACCCCCCTCTTTCTGCAGGAAT
TGCCCATGCTGGCTCATCTGTCGATTTAGCTATTTTTTCTTTACATTTAGCTGGAATCTC
TTCAATTCTTGGAGCTGTGAATTTCATTACTACTGTAATTAATATGCGATCTAGTGGAAT
AACCCTTGATCGTATGCCTTTATTTGTCTGGGCAGTTGTAATTACAGCTTTACTTTTATT
ACTTTCACTACCAGTTTTAGCCGGAGCAATCACTATACTTTTAACAGACCGTAATTTAAA
TACTTCCTTTTTCGATCCAGCAGGGGGAGGTGACCCTATTCTTTATCAACACTTATTT
>CROPL296-21
AACACTTTATTTCATTTTTGGAGCATGAGCAGGAATAGTAGGGACATCGCTAAGTCTTCT
AATTCGAGCTGAACTTGGGCAACCGGGTTCACTGATTGGAGACGACCAAGTGTATAATGT
TATTGTTACTGCCCATGCGTTTGTTATGATTTTCTTTATAGTTATACCTATTATAATTGG
TGGTTTTGGAAACTGGCTGGTCCCCTTGATACTTGGGGCCCCAGATATGGCCTTCCCACG
AATAAATAATATAAGTTTCTGATTATTACCTCCTTCTTTAACACTGCTTTTAGCTAGAAG
CTTAGTGGAAAACGGAGCAGGTACTGGATGAACAGTTTACCCCCCTCTTTCTGCAGGAAT
TGCCCATGCTGGCTCATCTGTCGATTTAGCTATTTTTTCTTTACATTTAGCTGGAATCTC
TTCAATTCTTGGAGCTGTGAATTTCATTACTACTGTAATTAATATGCGATCTAGTGGAAT
AACCCTTGATCGTATGCCTTTGTTTGTCTGGGCAGTTGTAATTACAGCTTTACTTTTATT
ACTTTCACTACCAGTTTTAGCCGGAGCAATCACTATACTTTTAACAGACCGTAATTTAAA
TACTTCCTTTTTCGATCCAGCAGGGGGAGGTGACCCTATTCTTTATCAACACTTATTT
>CROPL005-21
AACTTTATATTTCATTTTTGGAGCTTGAGCTGGTATAGTTGGAACTTCTTTAAGTTTATT
AATTCGTGCTGAACTTGGGCAACCCGGATCTTTAATTGGAGATGATCAAGTTTATAATGT
TATTGTAACTGCTCATGCATTTGTAATAATTTTCTTTATAGTTATACCTATTATAATTGG
AGGATTTGGTAATTGATTAGTTCCCTTAATACTAGGAGCACCTGATATAGCTTTCCCTCG
AATAAATAATATAAGTTTTTGATTATTACCACCGTCTTTAACTCTTTTATTAGCAAGTAG
TTTAGTAGAAAATGGAGCTGGTACAGGATGAACAGTTTACCCGCCTTTATCGGCAGGTAT
TGCTCATGCAGGATCTTCTGTTGATTTGGCTATTTTTTCTTTACACTTAGCCGGAGTTTC
TTCAATCTTGGGAGCTGTAAATTTCATTACAACAGTAATTAATATGCGATCTAGAGGAAT
AACCTTAGATCGAATACCATTATTTGTTTGAGCAGTAGTAATCACTGCTCTTCTTTTACT
CCTTTCTTTACCTGTTTTAGCAGGAGCTATTACTATACTATTAACTGACCGTAACTTAAA
TACTTCCTTCTTTGACCCTGCAGGAGGGGGGGACCCTATTTTATATCAACATTTATTT
>CROPL006-21
AACTTTATATTTCATTTTTGGAGCTTGAGCTGGTATAGTTGGAACTTCTTTAAGTTTATT
AATTCGTGCTGAACTTGGGCAACCCGGATCTTTAATTGGAGATGATCAAGTTTATAATGT
TATTGTAACTGCTCATGCATTTGTAATAATTTTCTTTATAGTTATACCTATTATAATTGG
AGGATTTGGTAATTGATTAGTTCCCTTAATACTAGGAGCACCTGATATAGCTTTCCCTCG
AATAAATAATATAAGTTTTTGATTATTACCACCGTCTTTAACTCTTTTATTAGCAAGTAG
TTTAGTAGAAAATGGAGCTGGTACAGGATGAACAGTTTACCCGCCTTTATCGGCAGGTAT
TGCTCATGCAGGATCTTCTGTTGATTTGGCTATTTTTTCTTTACACTTAGCCGGAGTTTC
TTCAATCTTGGGAGCTGTAAATTTCATTACAACAGTAATTAATATGCGATCTAGAGGAAT
AACCTTAGATCGAATACCATTATTTGTTTGAGCAGTAGTAATCACTGCTCTTCTTTTACT
CCTTTCTTTACCTGTTTTAGCAGGAGCTATTACTATACTATTAACTGACCGTAACTTAAA
TACTTCCTTCTTTGACCCTGCAGGAGGGGGGGACCCTATTTTATATCAACATTTATTT
>CROPL028-21
AACTTTATATTTCATTTTTGGAGCTTGAGCTGGTATAGTTGGAACTTCTTTAAGTTTATT
AATTCGTGCTGAACTTGGGCAACCCGGATCTTTAATTGGAGATGATCAAGTTTATAATGT
TATTGTAACTGCTCATGCATTTGTAATAATTTTCTTTATAGTTATACCTATTATAATTGG
AGGATTTGGTAATTGATTAGTTCCCTTAATACTAGGAGCACCTGATATAGCTTTCCCTCG
AATAAATAATATAAGTTTTTGATTATTACCACCGTCTTTAACTCTTTTATTAGCAAGTAG
TTTAGTAGAAAATGGAGCTGGTACAGGATGAACAGTTTACCCGCCTTTATCGGCAGGTAT
TGCTCATGCAGGATCTTCTGTTGATTTGGCTATTTTTTCTTTACACTTAGCCGGAGTTTC
TTCAATCTTGGGAGCTGTAAATTTCATTACAACAGTAATTAATATGCGATCTAGAGGAAT
AACCTTAGATCGAATACCATTATTTGTTTGAGCAGTAGTAATCACTGCTCTTCTTTTACT
CCTTTCTTTACCTGTTTTAGCAGGAGCTATTACTATACTATTAACTGACCGTAACTTAAA
TACTTCCTTCTTTGACCCTGCAGGAGGGGGGGACCCTATTTTATATCAACATTTATTT
>CROPL064-21
AACTTTATATTTCATTTTTGGAGCTTGAGCTGGTATAGTTGGAACTTCTTTAAGTTTATT
AATTCGTGCTGAACTTGGGCAACCCGGATCTTTAATTGGAGATGATCAAGTTTATAATGT
TATTGTAACTGCTCATGCATTTGTAATAATTTTCTTTATAGTTATACCTATTATAATTGG
AGGATTTGGTAATTGATTAGTTCCCTTAATACTAGGAGCACCTGATATAGCTTTCCCTCG
AATAAATAATATAAGTTTTTGATTATTACCACCGTCTTTAACTCTTTTATTAGCAAGTAG
TTTAGTAGAAAATGGAGCTGGTACAGGATGAACAGTTTACCCGCCTTTATCGGCAGGTAT
TGCTCATGCAGGATCTTCTGTTGATTTGGCTATTTTTTCTTTACACTTAGCCGGAGTTTC
TTCAATCTTGGGAGCTGTAAATTTCATTACAACAGTAATTAATATGCGATCTAGAGGAAT
AACCTTAGATCGAATACCATTATTTGTTTGAGCAGTAGTAATCACTGCTCTTCTTTTACT
CCTTTCTTTACCTGTTTTAGCAGGAGCTATTACTATACTATTAACTGACCGTAACTTAAA
TACTTCCTTCTTTGACCCTGCAGGAGGGGGGGACCCTATTTTATATCAACATTTATTT
>CROPL012-21
AACTTTATATTTCATTTTTGGAGCTTGAGCTGGTATAGTTGGAACTTCTTTAAGTTTATT
AATTCGTGCTGAACTTGGACAACCCGGATCTTTAATTGGAGATGATCAAGTTTATAATGT
TATTGTAACTGCTCATGCATTTGTAATAATTTTCTTTATAGTTATACCTATTATAATTGG
AGGATTTGGTAATTGATTAGTTCCCTTAATACTAGGAGCACCTGATATAGCTTTCCCTCG
AATAAATAATATAAGTTTTTGATTATTACCACCGTCTTTAACTCTTTTATTAGCAAGTAG
TTTAGTAGAAAATGGAGCTGGTACAGGATGAACAGTTTACCCGCCTTTATCGGCAGGTAT
TGCTCATGCAGGATCTTCTGTTGATTTGGCTATTTTTTCTTTACACTTAGCCGGAGTTTC
TTCAATCTTGGGAGCTGTAAATTTCATTACAACAGTAATTAATATGCGATCTAGAGGAAT
AACCTTAGATCGAATACCATTATTTGTTTGAGCAGTAGTAATCACTGCTCTTCTTTTACT
CCTTTCTTTACCTGTTTTAGCAGGAGCTATTACTATACTATTAACTGACCGTAACTTAAA
TACTTCCTTCTTTGACCCTGCAGGAGGGGGGGACCCTATTTTATATCAACATTTATTT
>CROPL251-21
AACTTTATATTTCATTTTTGGAGCTTGAGCTGGTATAGTTGGAACTTCTTTAAGTTTATT
AATTCGTGCTGAACTTGGACAACCCGGATCTTTAATTGGAGATGATCAAGTTTATAATGT
TATTGTAACTGCTCATGCATTTGTAATAATTTTCTTTATAGTTATACCTATTATAATTGG
AGGATTTGGTAATTGATTAGTTCCCTTAATACTAGGAGCACCTGATATAGCTTTCCCTCG
AATAAATAATATAAGTTTTTGATTATTACCACCGTCTTTAACTCTTTTATTAGCAAGTAG
TTTAGTAGAAAATGGAGCTGGTACAGGATGAACAGTTTACCCGCCTTTATCGGCAGGTAT
TGCTCATGCAGGATCTTCTGTTGATTTGGCTATTTTTTCTTTACACTTAGCCGGAGTTTC
TTCAATCTTGGGAGCTGTAAATTTCATTACAACAGTAATTAATATGCGATCTAGAGGAAT
AACCTTAGATCGAATACCATTATTTGTTTGAGCAGTAGTAATCACTGCTCTTCTTTTACT
CCTTTCTTTACCTGTTTTAGCAGGAGCTATTACTATACTATTAACTGACCGTAACTTAAA
TACTTCCTTCTTTGACCCTGCAGGAGGGGGGGACCCTATTTTATATCAACATTTATTT
>CROPL106-21
AACTTTATATTTCATTTTTGGAGCTTGAGCTGGTATAGTTGGAACTTCTTTAAGTTTATT
AATTCGTGCTGAACTTGGGCAACCCGGATCTTTAATTGGAGATGATCAAGTTTATAATGT
TATTGTAACTGCTCATGCATTTGTAATAATTTTCTTTATAGTTATACCTATTATAATTGG
AGGATTTGGTAATTGATTAGTTCCCTTAATACTAGGAGCACCTGATATAGCTTTCCCTCG
AATAAATAATATAAGTTTTTGATTATTACCACCGTCTTTAACTCTTTTATTAGCAAGTAG
TTTAGTAGAAAATGGAGCTGGTACAGGATGAACAGTTTACCCGCCTTTATCGGCAGGTAT
TGCTCATGCAGGATCTTCTGTTGATTTGGCTATTTTTTCTTTACACTTAGCCGGAGTTTC
TTCAATCTTGGGAGCTGTAAATTTCATTACAACAGTAATTAATATGCGATCTAGAGGAAT
AACCTTAGATCGAATACCATTATTTGTTTGAGCAGTAGTAATCACTGCTCTTCTTTTACT
CCTTTCTTTACCTGTTTTAGCAGGAGCTATTACTATACTATTAACTGACCGTAACTTAAA
TACTTCCTTCTTTGACCCTGCAGGAGGGGGAGACCCTATTTTATATCAACATTTATTT
>CROPL321-21
AACTTTATACTTCATTTTTGGAGCTTGAGCTGGTATAGTTGGAACTTCTTTAAGTTTATT
AATTCGTGCTGAACTTGGGCAACCCGGATCTTTAATTGGAGATGATCAAGTTTATAATGT
TATTGTAACTGCTCATGCATTTGTAATAATTTTCTTTATAGTTATACCTATTATAATTGG
AGGATTTGGTAATTGATTAGTTCCCTTAATACTAGGAGCACCTGATATAGCTTTCCCTCG
AATAAATAATATAAGTTTTTGATTATTACCACCGTCTTTAACTCTTTTATTAGCAAGTAG
TTTAGTAGAAAATGGAGCTGGTACAGGATGAACAGTTTACCCGCCTTTATCGGCAGGTAT
TGCTCATGCAGGATCTTCTGTTGATTTGGCTATTTTTTCTTTACACTTAGCCGGAGTTTC
TTCAATCTTGGGAGCTGTAAATTTCATTACAACAGTAATTAATATGCGATCTAGAGGAAT
AACCTTAGATCGAATACCATTATTTGTTTGAGCAGTAGTAATCACTGCTCTTCTTTTACT
CCTTTCTTTACCTGTTTTAGCAGGAGCTATTACTATACTATTAACTGACCGTAACTTAAA
TACTTCCTTCTTTGACCCTGCAGGAGGGGGGGACCCTATTTTATATCAACATTTATTT
>CROPL050-21
AACTTTATATTTCATTTTTGGAGCTTGAGCTGGTATAGTTGGAACTTCTTTAAGTTTATT
AATTCGTGCTGAACTTGGGCAACCCGGATCTTTAATTGGAGATGATCAAGTTTATAATGT
TATTGTAACTGCTCATGCATTTGTAATAATTTTCTTTATAGTTATACCTATTATAATTGG
AGGATTTGGTAATTGATTAGTTCCCTTAATACTAGGAGCACCTGATATAGCTTTCCCTCG
AATAAATAATATAAGTTTTTGATTATTACCACCGTCTTTAACTCTTTTATTAGCAAGTAG
TTTAGTAGAAAATGGAGCTGGTACAGGATGAACAGTTTACCCGCCTTTATCGGCAGGTAT
CGCTCATGCAGGATCTTCTGTTGATTTGGCTATTTTTTCTTTACATTTAGCCGGAGTTTC
TTCAATCTTGGGGGCTGTAAATTTCATTACGACAGTAATTAATATGCGATCTAGAGGAAT
AACTTTAGATCGAATACCATTATTTGTTTGAGCAGTAGTAATCACTGCTCTTCTTTTACT
CCTTTCTCTACCTGTTTTAGCAGGAGCTATTACTATACTATTAACTGACCGTAACTTAAA
TACTTCCTTCTTTGACCCTGCAGGAGGGGGAGATCCTATTTTATATCAACATTTATTT
>CROPL053-21
AACTTTATATTTCATTTTTGGAGCTTGAGCTGGTATAGTTGGAACTTCTTTAAGTTTATT
AATTCGTGCTGAACTTGGGCAACCCGGGTCTTTAATTGGAGATGATCAAGTTTATAATGT
TATTGTAACTGCTCATGCATTTGTAATAATTTTCTTTATAGTTATACCTATTATAATTGG
AGGATTTGGTAATTGATTAGTTCCCTTAATACTAGGAGCACCTGATATAGCTTTCCCTCG
AATAAATAATATAAGTTTTTGATTATTACCACCGTCTTTAACTCTTTTATTAGCAAGTAG
TTTAGTAGAAAATGGAGCTGGTACAGGATGAACAGTTTACCCGCCTTTATCGGCAGGTAT
CGCTCATGCAGGATCTTCTGTTGATTTGGCTATTTTTTCTTTACATTTAGCCGGAGTTTC
TTCAATCTTGGGGGCTGTAAATTTCATTACGACAGTAATTAATATGCGATCTAGAGGAAT
AACTTTAGATCGAATACCATTATTTGTTTGAGCAGTAGTAATCACTGCTCTTCTTTTACT
CCTTTCTCTACCTGTTTTAGCAGGAGCTATTACTATACTATTAACTGACCGTAACTTAAA
TACTTCCTTCTTTGACCCTGCAGGAGGGGGAGATCCTATTTTATATCAACATTTATTT
>CROPL263-21
AACTTTATATTTCATTTTTGGAGCTTGAGCTGGTATAGTTGGAACTTCTTTAAGTTTATT
AATTCGTGCTGAACTTGGGCAACCCGGATCTTTAATTGGAGATGATCAAGTTTATAATGT
TATTGTAACTGCTCATGCATTTGTAATAATTTTCTTTATAGTTATACCTATTATAATTGG
AGGATTTGGTAATTGATTAGTTCCCTTAATACTAGGAGCACCTGATATAGCTTTCCCTCG
AATAAATAATATAAGTTTTTGATTATTACCACCGTCTTTAACTCTTTTATTAGCAAGTAG
TTTAGTAGAAAATGGAGCTGGTACAGGATGAACAGTTTACCCGCCTTTATCGGCAGGTAT
TGCTCATGCAGGATCTTCTGTTGATTTGGCTATTTTTTCTTTACATTTAGCCGGAGTTTC
TTCAATCTTGGGGGCTGTAAATTTCATTACGACAGTAATTAATATGCGATCTAGAGGAAT
AACTTTAGATCGAATACCATTATTTGTTTGAGCAGTAGTAATCACTGCTCTTCTTTTACT
CCTTTCTCTACCTGTTTTAGCAGGAGCTATTACTATACTATTAACTGACCGTAACTTAAA
TACTTCCTTCTTTGACCCTGCAGGAGGGGGAGATCCTATTTTATATCAACATTTATTT
>CROPL264-21
AACTTTATATTTCATTTTTGGAGCTTGAGCTGGTATAGTTGGAACTTCTTTAAGTTTATT
AATTCGTGCTGAACTTGGGCAACCCGGATCTTTAATTGGAGATGATCAAGTTTATAATGT
TATTGTAACTGCTCATGCATTTGTAATAATTTTCTTTATAGTTATACCTATTATAATTGG
AGGATTTGGTAATTGATTAGTTCCCTTAATACTAGGAGCACCTGATATAGCTTTCCCTCG
AATAAATAATATAAGTTTTTGATTACTACCACCGTCTTTAACTCTTTTATTAGCAAGTAG
TTTAGTAGAAAATGGAGCTGGTACAGGATGAACAGTTTACCCGCCTTTATCGGCAGGTAT
CGCTCATGCAGGATCTTCTGTTGATTTGGCTATTTTTTCTTTACATTTAGCCGGAGTTTC
TTCAATCTTGGGGGCTGTAAATTTCATTACGACAGTAATTAATATGCGATCTAGAGGAAT
AACTTTAGATCGAATACCATTATTTGTTTGAGCAGTAGTAATCACTGCTCTTCTTTTACT
CCTTTCTCTACCTGTTTTAGCAGGAGCTATTACTATACTATTAACTGACCGTAACTTAAA
TACTTCCTTCTTTGACCCTGCAGGAGGGGGAGATCCTATTTTATATCAACATTTATTT
>CROPL081-21
AACTTTATATTTCATTTTTGGAGCTTGAGCTGGTATAGTTGGAACTTCTTTAAGTTTATT
AATTCGTGCTGAACTTGGGCAACCCGGATCTTTAATTGGAGATGATCAAGTTTATAATGT
TATTGTAACTGCTCATGCATTTGTAATAATTTTCTTTATAGTTATACCTATTATAATTGG
AGGATTTGGTAATTGATTAGTTCCCTTAATACTAGGGGCACCTGATATAGCTTTCCCTCG
AATAAATAATATAAGTTTTTGATTATTACCACCGTCTTTAACTCTTTTATTAGCAAGTAG
TTTAGTAGAAAATGGAGCTGGTACAGGATGAACAGTTTACCCGCCTTTATCGGCAGGTAT
TGCTCATGCAGGATCTTCTGTTGATTTGGCTATTTTTTCTTTACATTTAGCCGGAGTTTC
TTCAATCTTGGGGGCTGTAAATTTCATTACGACAGTAATTAATATGCGATCTAGAGGAAT
AACTTTAGATCGAATACCATTATTTGTTTGAGCGGTAGTAATCACTGCTCTTCTTTTACT
CCTTTCTCTACCTGTTTTAGCAGGAGCTATTACTATACTATTAACTGACCGTAACTTAAA
TACTTCCTTCTTTGACCCTGCAGGAGGGGGAGATCCTATTTTATATCAACATTTATTT
>CROPL078-21
AACTTTATATTTCATTTTTGGAGCTTGAGCTGGTATAGTTGGAACTTCTTTAAGTTTATT
AATTCGTGCTGAACTTGGGCAACCCGGATCTTTAATTGGAGATGATCAAGTTTATAATGT
TATTGTAACTGCTCATGCATTTGTAATAATTTTCTTTATAGTTATACCTATTATAATTGG
AGGATTTGGTAATTGATTAGTTCCCTTAATACTAGGAGCACCTGATATAGCTTTCCCTCG
AATAAATAATATAAGTTTTTGATTATTACCACCGTCTTTAACTCTTTTATTAGCAAGTAG
TTTAGTAGAAAACGGAGCTGGTACAGGATGAACAGTTTACCCGCCTTTATCGGCAGGTAT
TGCTCATGCAGGATCTTCTGTTGATTTGGCTATTTTTTCTTTACATTTAGCCGGAGTTTC
TTCAATCTTGGGGGCTGTAAATTTCATTACGACAGTAATTAATATGCGATCTAGAGGAAT
AACTTTAGATCGAATACCATTATTTGTTTGAGCGGTAGTAATCACTGCTCTTCTTTTACT
GCTTTCTCTACCTGTTTTAGCAGGAGCTATTACTATACTATTAACTGACCGTAACTTAAA
TACTTCCTTCTTTGACCCTGCAGGAGGGGGAGATCCTATTTTATATCAACATTTATTT
>CROPL316-21
AACTTTATATTTCATTTTTGGAGCTTGAGCTGGTATAGTTGGAACTTCTTTAAGTTTATT
AATTCGTGCTGAACTTGGACAGCCTGGGTCTTTAATTGGAGATGATCAAGTTTATAATGT
TATTGTAACTGCCCATGCATTTGTAATAATTTTCTTTATAGTTATGCCTATTATAATTGG
AGGATTTGGTAATTGATTGGTTCCTTTAATACTAGGAGCCCCTGATATAGCTTTCCCTCG
AATAAATAATATAAGTTTTTGATTACTCCCACCATCTTTAACTCTTTTATTAGCAAGTAG
TTTAGTAGAAAATGGAGCTGGTACAGGATGAACAGTTTACCCTCCTTTATCGGCGGGTAT
CGCTCATGCAGGGTCTTCTGTTGATTTAGCTATTTTTTCTTTACATTTAGCAGGAGTTTC
CTCAATCTTGGGGGCAGTAAATTTCATTACCACAGTAATTAATATACGATCTAGAGGGAT
AACTTTAGATCGAATACCATTATTTGTCTGAGCAGTAGTAATTACGGCTCTTCTTTTACT
TTTATCTTTACCTGTTTTAGCGGGAGCTATTACCATATTATTGACTGATCGTAATTTAAA
TACCTCCTTTTTTGATCCTGCAGGAGGAGGAGATCCTATTTTGTACCAACACTTATTT
>CROPL184-21
AACTTTATATTTCATTTTTGGAGCTTGAGCTGGAATAGTTGGAACTTCTTTAAGTTTATT
AATTCGTGCTGAACTTGGACAACCCGGATCTTTAATTGGAGATGATCAAGTTTATAATGT
TATTGTAACTGCTCATGCATTTGTAATAATTTTTTTTATGGTTATACCTATTATAATTGG
GGGATTTGGTAATTGATTAGTTCCTTTAATACTAGGAGCACCTGATATAGCTTTTCCTCG
AATAAATAATATAAGTTTTTGATTACTGCCCCCATCCCTAACTCTTTTATTAGCAAGTAG
TTTAGTAGAAAATGGAGCTGGTACAGGATGAACAGTTTACCCTCCTTTATCGGCTGGTAT
TGCTCACGCTGGATCTTCTGTTGATTTAGCTATTTTTTCTTTACATTTAGCAGGTGTTTC
CTCAATCTTAGGGGCCGTAAATTTCATTACAACAGTAATTAATATACGATCTAGAGGAAT
AACTTTAGATCGTATGCCACTATTTGTTTGAGCGGTAGTAATTACTGCCCTTCTTTTACT
TTTATCTTTACCTGTTTTAGCCGGAGCTATTACTATATTATTAACTGACCGTAATTTAAA
TACTTCTTTTTTTGATCCTGCCGGAGGAGGGGATCCTATTTTATATCAACATCTATTT
>CROPL280-21
AACTTTATATTTCATTTTTGGAGCTTGAGCTGGAATAGTTGGAACTTCTTTAAGTTTATT
AATTCGTGCTGAACTTGGACAACCCGGATCTTTAATTGGAGATGATCAAGTTTATAATGT
TATTGTAACTGCTCATGCATTTGTAATAATTTTTTTTATGGTTATACCTATTATAATTGG
GGGATTTGGTAATTGATTAGTTCCTTTAATACTAGGAGCACCTGATATAGCTTTTCCTCG
AATAAATAATATAAGTTTTTGATTACTGCCCCCGTCCCTAACTCTTTTATTAGCAAGTAG
TTTAGTAGAAAATGGAGCTGGTACAGGATGAACAGTTTACCCTCCTTTATCGGCTGGTAT
TGCTCACGCTGGATCTTCTGTTGATTTAGCTATTTTTTCTTTACATTTAGCAGGTATTTC
CTCAATCTTAGGAGCCGTAAATTTCATTACAACAGTAATTAATATACGATCTAGAGGAAT
AACTTTAGATCGTATGCCACTATTTGTTTGAGCGGTAGTAATTACTGCCCTTCTTTTACT
TTTATCTTTACCTGTTTTAGCCGGAGCTATTACTATATTATTAACTGACCGTAACTTAAA
TACTTCTTTTTTTGATCCTGCTGGAGGAGGAGATCCTATTTTATATCAACATCTATTT
>CROPL289-21
AACTTTGTATTTCATTTTTGGAGCTTGAGCTGGAATAGTTGGAACTTCTTTAAGTTTATT
AATTCGTGCTGAACTTGGACAACCCGGATCTTTAATTGGAGATGATCAAGTTTATAATGT
TATTGTAACTGCTCATGCATTTGTAATAATTTTTTTTATGGTTATACCTATTATAATTGG
GGGATTTGGTAATTGATTAGTTCCTTTAATACTAGGAGCACCTGATATAGCTTTTCCTCG
AATAAATAATATAAGTTTTTGATTACTGCCCCCGTCCCTAACTCTTTTATTAGCAAGTAG
TTTAGTAGAAAATGGAGCTGGTACAGGATGAACAGTTTACCCTCCTTTATCGGCTGGTAT
TGCTCACGCTGGATCTTCTGTTGATTTAGCTATTTTTTCTTTACATTTAGCAGGTATTTC
CTCAATCTTAGGAGCCGTAAATTTCATTACAACAGTAATTAATATACGATCTAGAGGAAT
AACTTTAGATCGTATGCCACTATTTGTTTGAGCGGTAGTAATTACTGCCCTTCTTTTACT
TTTATCTTTACCTGTTTTAGCCGGAGCTATTACTATATTATTAACTGACCGTAATTTAAA
TACTTCTTTTTTTGATCCTGCTGGAGGAGGAGATCCTATTTTATATCAACATCTATTT
>CROPL270-21
AACTTTATATTTCATTTTTGGAGCTTGAGCTGGAATAGTTGGAACTTCTTTAAGTTTATT
AATTCGTGCTGAACTTGGACAACCCGGATCTTTAATTGGAGATGATCAAGTTTATAATGT
TATTGTAACTGCTCATGCATTTGTAATAATTTTTTTTATGGTTATACCTATTATAATTGG
GGGATTTGGTAATTGATTAGTTCCTTTAATACTAGGAGCACCTGATATAGCTTTCCCTCG
AATAAATAATATAAGTTTTTGATTACTACCGCCGTCCCTAACTCTTTTATTAGCAAGTAG
TTTAGTAGAAAATGGAGCTGGTACAGGATGAACAGTCTACCCTCCTTTATCGGCTGGTAT
TGCTCACGCTGGGTCTTCTGTTGATTTAGCTATTTTTTCTTTACATTTAGCAGGTGTTTC
CTCAATCTTAGGGGCCGTAAATTTCATTACAACAGTAATTAATATACGATCTAGAGGAAT
AACTTTAGATCGTATGCCACTATTTGTTTGAGCGGTAGTAATTACTGCCCTTCTATTACT
TTTATCTTTACCTGTTTTAGCCGGAGCTATTACTATATTATTAACTGACCGTAATTTAAA
TACTTCTTTTTTTGATCCTGCTGGAGGAGGAGATCCTATTTTATATCAACATCTATCT
>CROPL181-21
AACTTTATATTTTATTTTTGGAGCTTGAGCTGGAATAGTTGGAACTTCTTTAAGTTTATT
AATTCGTGCTGAACTTGGTCAACCAGGATCTTTAATTGGAGATGATCAAGTTTATAATGT
TATTGTAACTGCTCACGCATTTGTAATAATTTTCTTTATAGTTATGCCTATTATAATTGG
AGGGTTTGGTAATTGATTAGTTCCTTTAATACTAGGAGCTCCTGATATGGCTTTCCCTCG
GATAAATAATATAAGTTTTTGATTATTGCCTCCATCCCTAACTCTATTATTAGCAAGTAG
TTTAGTAGAAAATGGGGCTGGTACTGGATGAACAGTTTATCCTCCCCTATCGGCAGGAAT
TGCTCATGCAGGATCTTCTGTTGATTTAGCTATTTTTTCTTTACATTTAGCTGGAGTTTC
TTCAATTTTGGGGGCTGTAAATTTTATTACAACAGTGATTAATATACGTTCTAGAGGAAT
AACTTTAGACCGAATACCATTATTTGTTTGAGCAGTAGTAATTACAGCTCTTCTCTTACT
TTTATCACTACCAGTTTTAGCCGGAGCAATTACTATGCTATTAACTGATCGTAATTTAAA
TACTTCTTTTTTTGACCCCGCAGGAGGTGGAGATCCAATTTTATACCAACATTTATTC
>CROPL250-21
AACTTTATATTTTATTTTTGGAGCTTGAGCTGGAATAGTTGGAACTTCTTTAAGTTTATT
AATTCGTGCTGAACTTGGTCAACCAGGATCTTTAATTGGAGATGATCAAGTTTATAATGT
TATTGTAACTGCTCACGCATTTGTAATAATTTTCTTTATAGTTATGCCTATTATAATTGG
AGGGTTTGGTAATTGATTAGTTCCTTTAATACTAGGAGCTCCTGATATGGCTTTCCCTCG
GATAAATAATATAAGTTTTTGATTATTGCCTCCATCCCTAACTCTATTATTAGCAAGTAG
TTTAGTAGAAAATGGGGCTGGTACTGGATGAACAGTTTATCCTCCCCTATCGGCAGGAAT
TGCTCATGCAGGATCTTCTGTTGATTTAGCTATTTTTTCTTTACATTTAGCTGGAGTTTC
TTCAATTTTGGGGGCTGTAAATTTTATTACAACAGTGATTAATATACGTTCTAGAGGAAT
AACTTTAGACCGAATACCATTATTTGTTTGAGCAGTAGTAATTACAGCTCTTCTCTTACT
TTTATCACTACCAGTTTTAGCCGGAGCAATTACTATGCTATTAACTGATCGTAATTTAAA
TACTTCTTTTTTTGATCCCGCAGGAGGTGGAGATCCAATTTTATACCAACATTTATTC
>CROPL266-21
AACTTTATATTTTATTTTTGGAGCTTGAGCTGGAATAGTTGGAACTTCTTTAAGTTTATT
AATTCGTACTGAACTTGGTCAACCAGGATCTTTAATTGGAGATGATCAAGTTTATAATGT
TATTGTAACTGCTCACGCATTTGTAATAATTTTCTTTATAGTTATGCCTATTATAATTGG
AGGGTTTGGTAATTGATTAGTTCCTTTAATACTAGGAGCTCCTGATATGGCTTTCCCTCG
GATAAATAATATAAGTTTTTGATTATTGCCTCCATCCCTAACTCTATTATTAGCAAGTAG
TTTAGTAGAAAATGGGGCTGGTACTGGATGAACAGTTTATCCTCCCCTATCGGCAGGAAT
TGCTCATGCAGGATCTTCTGTTGATTTAGCTATTTTTTCTTTACATTTAGCTGGAGTTTC
TTCAATTTTGGGGGCTGTAAATTTTATTACAACAGTGATTAATATACGTTCTAGAGGAAT
AACTTTAGACCGAATACCATTATTTGTTTGAGCAGTAGTAATTACAGCTCTTCTCTTACT
TTTATCACTACCAGTTTTAGCCGGAGCAATTACTATGCTATTAACTGATCGTAATTTAAA
TACTTCTTTTTTTGATCCCGCAGGAGGTGGAGATCCAATTTTATACCAACATTTATTC
>CROPL253-21
AACTTTATATTTTATTTTTGGAGCTTGAGCTGGAATAGTTGGAACTTCTTTAAGTTTATT
AATTCGTGCTGAACTTGGTCAACCAGGATCTTTAATTGGAGATGATCAAGTTTATAATGT
TATTGTAACTGCTCACGCATTTGTAATAATTTTCTTTATAGTTATGCCTATTATAATTGG
AGGGTTTGGTAATTGATTAGTTCCTTTAATACTAGGAGCTCCTGATATGGCTTTCCCTCG
GATAAATAATATAAGTTTTTGATTATTACCTCCATCCCTAACTCTATTATTAGCAAGTAG
TTTAGTAGAAAATGGGGCTGGTACTGGATGAACAGTTTATCCTCCCCTATCGGCAGGAAT
TGCTCATGCAGGATCTTCTGTTGATTTAGCTATTTTTTCTTTACATTTAGCTGGAGTTTC
TTCAATTTTGGGGGCTGTAAATTTTATTACAACAGTGATTAATATACGTTCTAGAGGAAT
AACTTTAGACCGAATACCATTATTTGTTTGAGCAGTAGTAATTACAGCTCTTCTCTTACT
TTTATCACTACCAGTTTTAGCCGGAGCAATTACTATGCTATTAACTGATCGTAATTTAAA
TACTTCTTTTTTTGATCCCGCAGGAGGTGGGGATCCAATTTTATACCAACATTTATTC
>CROPL267-21
AACTTTATATTTTATTTTTGGAGCTTGAGCTGGAATAGTCGGAACTTCTTTAAGTTTATT
AATTCGTGCTGAACTTGGTCAACCAGGATCTTTAATTGGAGATGACCAAGTTTATAATGT
TATTGTAACTGCTCACGCATTTGTAATAATTTTCTTTATAGTTATGCCTATTATAATTGG
AGGGTTTGGTAATTGATTAGTTCCTTTAATACTAGGAGCTCCTGATATGGCTTTCCCTCG
GATAAATAATATAAGTTTTTGATTATTACCTCCATCCCTAACTCTATTATTAGCAAGTAG
TTTAGTAGAAAATGGGGCTGGTACTGGATGAACAGTTTATCCTCCCCTATCGGCAGGAAT
TGCTCATGCAGGATCTTCTGTTGATTTAGCTATTTTTTCTTTACATTTAGCTGGAGTTTC
TTCAATTTTGGGGGCTGTAAATTTTATTACAACAGTGATTAATATACGTTCTAGAGGAAT
AACTTTAGACCGAATACCATTATTTGTTTGAGCAGTAGTAATTACAGCTCTTCTCTTACT
TTTATCACTACCAGTTTTAGCCGGAGCAATTACTATACTATTAACTGATCGTAATTTAAA
TACTTCTTTTTTTGATCCCGCAGGAGGTGGGGATCCAATTTTATACCAACATTTATTC
>CROPL269-21
AACTTTATATTTTATTTTTGGAGCTTGAGCTGGAATAGTTGGAACTTCTTTAAGTTTATT
AATTCGTGCTGAACTTGGTCAACCAGGATCTTTAATTGGAGATGATCAAGTTTATAATGT
TATTGTAACTGCTCACGCATTTGTAATAATTTTCTTTATAGTTATGCCTATTATAATTGG
AGGGTTTGGTAATTGATTAGTTCCTTTAATACTAGGAGCTCCTGATATGGCTTTCCCTCG
AATAAATAATATAAGTTTTTGATTATTACCCCCATCCCTAACTCTATTATTAGCAAGTAG
TTTAGTAGAAAATGGGGCTGGTACTGGATGAACAGTTTATCCTCCCCTATCGGCAGGAAT
TGCTCATGCAGGATCTTCTGTTGATTTAGCTATTTTTTCTTTACATTTAGCTGGAGTTTC
TTCAATTTTGGGGGCTGTAAATTTTATTACAACAGTGATTAATATACGTTCTAGAGGAAT
AACTTTAGACCGAATACCATTATTTGTTTGAGCAGTAGTAATTACAGCTCTTCTCTTACT
TTTATCACTACCAGTTTTAGCCGGAGCAATTACTATACTATTAACTGATCGTAATTTAAA
TACTTCTTTTTTTGATCCCGCAGGAGGTGGGGATCCAATTTTATACCAACATTTATTC
>CROPL031-21
AACCTTATATTTTATTTTTGGTGCTTGATCTGGGATGGTTGGGACTTCATTGAGTCTTTT
AATTCGAGCTGAATTAGGTCAACCAGGGTCTCTAATTGGTGACGATCAAATCTATAATGT
GATTGTCACAGCCCACGCTTTTGTAATAATTTTTTTTATAGTTATACCTATTATAATCGG
AGGTTTCGGGAACTGACTCGTCCCTCTAATACTAGGAGCTCCTGATATGGCATTCCCCCG
AATGAATAATATAAGTTTTTGACTGTTGCCCCCTTCTTTAACTTTATTATTAGCAAGTAG
CTTAGTTGAAAATGGGGCTGGGACTGGTTGAACAGTTTACCCCCCGCTCTCAGCTGGAAT
TGCACATGCCGGTGCTTCAGTTGATATAGCAATTTTTTCTCTCCATTTAGCTGGAGTTTC
TTCAATTCTTGGAGCCGTTAATTTTATTACCACTGTCATTAATATACGATCAAGAGGAAT
AACCTTAGATCGAATACCCCTGTTCGTTTGAGCTGTAGCAATCACTGCTCTCTTATTACT
TCTTTCCCTCCCTGTTCTAGCCGGTGCTATCACGATACTTTTAACTGATCGAAACCTTAA
TACTTCTTTTTTCGACCCAGCCGGTGGTGGAGACCCTATTTTATACCAACACTTATTT
>CROPL196-21
AACCTTATATTTTATTTTTGGTGCTTGATCTGGGATGGTTGGGACTTCATTGAGTCTTTT
AATTCGAGCTGAATTAGGTCAACCAGGGTCTCTAATTGGTGACGATCAAATCTATAATGT
GATTGTCACAGCCCACGCTTTTGTAATAATTTTTTTTATAGTTATACCTATTATAATCGG
AGGTTTCGGGAACTGACTCGTCCCTCTAATACTAGGAGCTCCTGATATGGCATTCCCCCG
AATGAATAATATAAGTTTTTGACTGTTGCCCCCTTCTTTAACTTTATTATTAGCAAGTAG
CTTAGTTGAAAATGGGGCTGGGACTGGTTGAACAGTTTACCCCCCGCTCTCAGCTGGAAT
TGCACATGCCGGTGCTTCAGTTGATATAGCAATTTTTTCTCTCCATTTAGCTGGAGTTTC
TTCAATTCTTGGAGCCGTTAATTTTATTACCACTGTCATTAATATACGATCAAGAGGAAT
AACCTTAGATCGAATACCCCTGTTCGTTTGAGCTGTAGCAATCACTGCTCTCTTATTACT
TCTTTCCCTCCCTGTTCTAGCCGGTGCTATCACGATACTTTTAACTGATCGAAACCTTAA
TACTTCTTTTTTCGACCCAGCCGGTGGTGGAGACCCTATTTTATACCAACACTTATTT
>CROPL045-21
AACCTTATATTTTATTTTTGGTGCTTGATCTGGGATGGTTGGGACTTCATTGAGTCTTTT
AATTCGAGCTGAATTAGGTCAACCAGGGTCTCTAATTGGTGACGATCAAATCTATAATGT
GATTGTCACAGCCCACGCTTTTGTAATAATTTTTTTTATAGTTATACCTATTATAATCGG
AGGTTTCGGGAACTGACTCGTCCCTCTAATACTAGGAGCTCCTGATATGGCATTCCCCCG
AATGAATAATATAAGTTTTTGACTGTTGCCCCCTTCTTTAACTTTATTATTAGCAAATAG
CTTAGTTGAAAATGGGGCTGGGACTGGTTGAACAGTTTACCCCCCGCTCTCAGCTGGAAT
TGCACATGCCGGTGCTTCAGTTGATATAGCAATTTTTTCTCTCCATTTAGCTGGAGTTTC
TTCAATTCTTGGAGCCGTTAATTTTATTACCACTGTCATTAATATACGATCAAGAGGAAT
AACCTTAGATCGAATACCCCTGTTCGTTTGAGCTGTAGCAATCACTGCTCTCTTATTACT
TCTTTCCCTCCCTGTTCTAGCCGGTGCTATCACGATACTTTTAACTGATCGAAACCTTAA
TACTTCTTTTTTCGACCCAGCCGGTGGTGGAGACCCTATTTTATACCAACACTTATTT
>CROPL068-21
AACCTTATATTTTATTTTTGGTGCTTGATCTGGGATGGTTGGGACTTCATTGAGTCTTTT
AATTCGAGCTGAATTAGGTCAACCAGGGTCTCTAATTGGTGACGATCAAATCTATAATGT
GATTGTCACAGCCCACGCTTTTGTAATAATTTTTTTTATAGTTATACCTATTATAATCGG
AGGTTTCGGGAACTGACTCGTCCCTCTAATACTAGGAGCTCCTGATATGGCATTCCCCCG
AATGAATAATATAAGTTTTTGACTGTTGCCCCCTTCTTTAACTTTATTATTAGCAAGTAG
CTTAGTTGAAAATGGGGCTGGGACTGGTTGAACAGTTTACCCCCCGCTCTCAGCTGGAAT
TGCACATGCCGGTGCTTCAGTTGATATAGCAATTTTTTCTCTCCATTTAGCTGGAGTTTC
TTCAATTCTTGGAGCCGTTAATTTTATTACCACTGTCATTAATATACGATCAAGAGGAAT
AACCTTAGATCGAATACCCCTGTTCGTTTGAGCTGTAGCAATCACTGCTCTCTTATTACT
TCTTTCCCTCCCTGTTCTAGCCGGTGCTATCACGATACTTTTAACTGATCGAAACCTTAA
TACTTCTTTTTTCGACCCAGCCGGTGGTGGGGACCCTATTTTATACCAACACTTATTT
>CROPL073-21
AACCTTATATTTTATTTTTGGTGCTTGATCTGGGATGGTTGGGACTTCATTGAGTCTTTT
AATTCGAGCTGAATTAGGTCAACCAGGGTCTCTAATTGGTGACGATCAAATCTATAATGT
GATTGTCACAGCCCACGCTTTTGTAATAATTTTTTTTATAGTTATACCTATTATAATCGG
AGGTTTCGGGAACTGACTCGTCCCTCTAATACTAGGAGCTCCTGATATGGCATTCCCCCG
AATGAATAATATAAGTTTTTGACTGTTGCCCCCTTCTTTAACTTTATTATTATCAAGTAG
CTTAGTTGAAAATGGGGCAGGGACTGGTTGAACAGTTTACCCCCCGCTCTCAGCTGGAAT
TGCACATGCCGGTGCTTCAGTTGATATAGCAATTTTTTCTCTCCATTTAGCTGGAGTTTC
TTCAATTCTTGGAGCCGTTAATTTTATTACCACTGTCATTAATATACGATCAAGAGGAAT
AACCTTAGATCGAATACCCCTGTTCGTTTGAGCTGTAGCAATCACTGCTCTCTTATTACT
TCTTTCCCTCCCTGTTCTAGCCGGTGCTATCACGATACTTTTAACTGATCGAAACCTTAA
TACTTCTTTTTTCGACCCAGCCGGTGGTGGAGACCCTATTTTATACCAACACTTATTT
>CROPL154-21
AACCTTATATTTAATTTATGGTGCTTGATCTGGAATGGTTGGGACTTCATTGAGTCTTTT
AATTCGAGCTGAATTAGGCCAACCAGGATCTCTAATTGGTGACGATCAAATCTATAATGT
GATTGTCACAGCCCATGCTTTTGTAATAATTTTTTTCATAGTTATACCTATTATAATTGG
AGGTTTCGGGAACTGACTCGTTCCTTTAATGCTAGGAGCCCCTGATATGGCATTCCCTCG
AATGAATAATATAAGTTTTTGACTGTTGCCCCCTTCTTTAACTTTTTTATTGGCAAGTAG
CTTACCTGAAAATGGGGCTGGAACTGGTTGAACAGTTTACCCCCCGCTCTCAGCTGGAAT
TGCACATGCCGGTGCTTCAGTTGATATAGCAATTTTTTCTCTTCATTTAGCTGGAGTTTC
TTCCATCCTTGGAGCCGTTAATTTTATTACCACTGTCATTAATATACGATCAAGAGGGAT
AACCTTAGACCGAATACCCCTGTTCGTTTGAGCTGTAGCAATCACCGCTCTCTTACTACT
TCTTTCCCTCCCTGTTCTAGCCGGTGCCATCACGATACTTTTAACTGATCGAAACCTAAA
TACTTCTTTTTTCGACCCGGCCGGTGGTGGGGACCCTATCCTATACCAACACTTATTT
>CROPL205-21
AACCTTATATTTTATTTTTGGTGCTTGATCTGGAATGGTTGGGACTTCATTGAGTCTTTT
AATTCGAGCTGAATTAGGTCAACCAGGATCTCTAATTGGTGACGATCAAATCTATAATGT
GATTGTCACAGCCCATGCTTTTGTAATAATTTTTTTTATAGTTATACCTATTATAATTGG
AGGTTTCGGGAACTGACTCGTTCCTTTAATGCTAGGAGCCCCTGATATGGCATTCCCTCG
AATGAATAATATAAGTTTTTGACTGTTGCCCCCTTCTTTAACTTTATTATTGGCAAGTAG
CTTAGTTGAAAATGGGGCTGGAACTGGTTGAACAGTTTACCCCCCGCTCTCAGCTGGAAT
TGCACATGCCGGTGCTTCAGTTGATATAGCAATTTTTTCTCTTCATTTAGCTGGAGTTTC
TTCCATCCTTGGAGCCGTTAATTTTATTACCACTGTCATTAATATACGATCAAGAGGGAT
GACCTTAGATCGAATACCCCTGTTCGTTTGAGCTGTAGCAATCACCGCTCTCTTACTACT
TCTTTCCCTCCCTGTTCTAGCCGGTGCCATCACGATACTTTTAACTGATCGAAACCTAAA
TACTTCTTTTTTCGACCCGGCCGGTGGTGGGGACCCTATCTTATACCAACACTTATTT
>CROPL229-21
AACCTTATATTTTATTTTTGGTGCTTGATCTGGAATGGTTGGGACTTCATTGAGTCTTTT
AATTCGAGCTGAATTAGGTCAACCAGGATCTCTAATTGGTGACGATCAAATCTATAATGT
GATTGTCACAGCCCATGCTTTTGTAATAATTTTTTTCATAGTTATACCTATTATAATTGG
AGGTTTCGGGAACTGACTCGTTCCTTTAATGCTAGGAGCCCCTGATATGGCATTCCCTCG
AATGAATAATATAAGTTTTTGACTGTTGCCCCCTTCTTTAACTTTATTATTGGCAAGTAG
CTTAGTTGAAAATGGGGCTGGAACTGGTTGAACAGTTTACCCCCCGCTTTCAGCTGGAAT
TGCACACGCCGGTGCTTCAGTTGATATAGCAATTTTTTCTCTTCATTTAGCTGGAGTTTC
TTCCATCCTTGGAGCCGTTAATTTTATTACCACTGTCATTAATATACGATCAAGAGGGAT
AACCTTAGACCGAATACCCCTGTTCGTTTGAGCTGTAGCAATCACCGCTCTCTTACTACT
TCTTTCCCTCCCTGTTCTAGCCGGTGCCATCACGATACTTTTAACTGATCGAAACCTAAA
TACTTCTTTTTTCGACCCCGCCGGTGGTGGGGACCCTATCTTATACCAACACTTATTT
>CROPL231-21
AACCTTATATTTTATTTTTGGTGCTTGATCTGGAATGGTTGGGACTTCATTGAGTCTTTT
AATTCGAGCTGAATTAGGTCAACCAGGATCTCTAATTGGTGACGATCAAATCTATAATGT
GATTGTCACAGCCCATGCTTTTGTAATAATTTTTTTTATAGTTATACCTATTATAATTGG
AGGTTTCGGGAACTGACTCGTTCCTTTAATGCTAGGAGCCCCTGATATGGCATTCCCTCG
AATGAATAATATAAGTTTTTGACTGTTGCCCCCTTCTTTAACTTTATTATTGGCAAGTAG
CTTAGTTGAAAATGGGGCTGGAACTGGTTGAACAGTTTACCCCCCGCTTTCAGCTGGAAT
TGCACACGCCGGTGCTTCAGTTGATATAGCAATTTTTTCTCTTCATTTAGCTGGAGTTTC
TTCCATCCTTGGAGCCGTTAATTTTATTACCACTATCATTAATATACGATCAAGAGGGAT
AACCTTAGACCGAATACCCCTGTTCGTTTGAGCTGTAGCAATCACCGCTCTCTTACTACT
TCTTTCCCTCCCTGTTCTAGCCGGTGCCATCACGATACTTTTAACTGATCGAAACCTAAA
TACTTCTTTTTTCGACCCGGCCGGTGGTGGGGACCCTATCTTATACCAACACTTATTT
>CROPL292-21
AACCTTATATTTTATTTTTGGTGCTTGATCTGGAATGGTTGGGACTTCATTGAGTCTTTT
AATTCGAGCTGAATTAGGTCAACCAGGATCTCTAATTGGTGACGATCAAATCTATAATGT
GATTGTCACAGCCCATGCTTTTGTAATAATTTTTTTCATAGTTATACCTATTATAATTGG
AGGTTTCGGGAACTGACTCGTTCCTTTAATGCTAGGAGCCCCTGATATGGCATTCCCTCG
AATGAATAATATAAGTTTTTGACTGTTGCCCCCTTCTTTAACTTTATTATTGGCAAGTAG
CTTAGTTGAAAATGGGGCTGGAACTGGTTGAACAGTTTACCCCCCGCTTTCAGCTGGAAT
TGCACACGCCGGTGCTTCAGTTGATATAGCAATTTTTTCTCTTCATTTAGCTGGAGTTTC
TTCCATCCTTGGAGCCGTTAATTTTATTACCACTGTCATTAATATACGATCAAGAGGGAT
AACCTTAGACCGAATACCCCTGTTCGTTTGAGCTGTAGCAATCACCGCTCTCTTACTACT
TCTTTCCCTCCCTGTTCTAGCCGGTGCCATCACGATACTTTTAACTGATCGAAACCTAAA
TACTTCTTTTTTCGACCCGGCCGGTGGTGGGGACCCTATCTTATACCAACACTTATTT
>CROPL338-21
AACCTTATATTTTATTTTTGGTGCTTGATCTGGAATGGTTGGGACTTCATTGAGTCTTTT
AATTCGAGCTGAATTAGGCCAACCAGGATCTCTAATTGGTGACGATCAAATCTATAATGT
GATTGTCACAGCCCATGCTTTTGTAATAATTTTTTTCATAGTTATACCTATTATAATTGG
AGGTTTCGGGAACTGACTCGTTCCTTTAATGCTAGGAGCCCCTGATATGGCATTCCCTCG
AATGAATAATATAAGTTTTTGACTGTTGCCCCCTTCTTTAACTTTATTATTGGCAAGTAG
CTTAGTTGAAAATGGGGCTGGAACTGGTTGAACAGTTTACCCCCCGCTCTCAGCTGGAAT
TGCACATGCCGGTGCTTCAGTTGATATAGCAATTTTTTCTCTTCATTTAGCTGGAGTTTC
TTCCATCCTTGGAGCCGTTAATTTTATTACCACTGTCATTAATATACGATCAAGAGGGAT
AACCTTAGACCGAATACCCCTGTTCGTTTGAGCTGTAGCAATCACCGCTCTCTTACTACT
TCTTTCCCTCCCTGTTCTAGCCGGTGCCATCACGATACTTTTAACTGATCGAAACCTAAA
TACTTCTTTTTTCGACCCGGCCGGTGGTGGGGACCCTATCCTATACCAACACTTATTT
>CROPL276-21
AACCTTATATTTTATTTTTGGTGCTTGATCTGGAATGGTTGGGACTTCATTGAGTCTTTT
AATTCGAGCTGAATTAGGTCAACCAGGATCTCTAATTGGTGACGATCAAATCTATAATGT
GATTGTCACAGCCCATGCTTTTGTAATAATTTTTTTCATAGTTATACCTATTATAATTGG
AGGTTTCGGGAACTGACTCGTTCCTTTAATGCTAGGAGCCCCTGATATGGCATTCCCTCG
AATGAATAATATAAGTTTTTGACTGTTGCCCCCTTCTTTAACTTTATTATTGGCAAGTAG
CTTAGTTGAAAATGGGGCTGGAACTGGTTGAACAGTTTACCCCCCGCTCTCAGCTGGAAT
TGCGCACGCCGGTGCTTCAGTTGATATAGCAATTTTTTCTCTTCATTTAGCTGGAGTTTC
TTCCATCCTTGGAGCCGTTAATTTTATTACCACTGTCATTAATATACGATCAAGAGGGAT
AACCTTAGACCGAATACCCCTGTTCGTTTGAGCTGTAGCAATCACCGCTCTCTTACTACT
TCTTTCCCTCCCTGTTCTAGCCGGTGCCATCACGATACTTTTAACTGATCGAAACCTTAA
TACTTCTTTTTTCGACCCGGCCGGTGGTGGGGACCCTATCTTATATCAACACTTATTT
>CROPL342-21
AACCTTATATTTTATTTTTGGTGCTTGATCTGGAATGGTTGGGACTTCATTGAGTCTTTT
AATTCGAGCTGAATTAGGTCAACCAGGATCTCTAATTGGTGACGATCAAATCTATAATGT
GATTGTCACAGCCCATGCTTTTGTAATAATTTTTTTCATAGTTATACCTATTATAATTGG
AGGTTTCGGGAACTGACTCGTTCCTTTAATGCTAGGAGCCCCTGATATGGCATTCCCTCG
AATGAATAATATAAGTTTTTGACTGTTGCCCCCTTCTTTAACTTTATTATTGGCAAGTAG
CTTAGTTGAAAATGGGGCTGGAACTGGTTGAACAGTTTACCCCCCGCTCTCAGCTGGAAT
TGCGCACGCCGGTGCTTCAGTTGATATAGCAATTTTTTCTCTTCATTTAGCTGGAGTTTC
TTCCATCCTTGGAGCCGTTAATTTTATTACCACTGTCATTAATATACGATCAAGAGGGAT
AACCTTAGACCGAATACCCCTGTTCGTTTGAGCTGTAGCAATCACCGCTCTCTTACTACT
TCTTTCCCTCCCTGTTCTAGCCGGTGCCATCACGATACTTTTAACTGATCGAAACCTTAA
TACTTCTTTTTTCGACCCGGCCGGTGGTGGGGACCCTATCTTATATCAACACTTATTT
>CROPL265-21
AACCTTATATTTTATTTTTGGTGCTTGATCTGGAATGGTTGGGACTTCATTGAGTCTTTT
AATTCGAGCTGAATTAGGCCAACCAGGATCTCTAATTGGTGACGATCAAATCTATAATGT
GATTGTCACAGCCCATGCTTTTGTAATAATTTTTTTCATAGTTATACCTATTATAATTGG
AGGTTTCGGGAACTGACTCGTTCCTTTAATGCTAGGAGCCCCTGATATGGCATTCCCTCG
AATGAATAATATAAGTTTTTGACTGTTGCCCCCTTCTTTAACTTTATTATTGGCAAGTAG
CTTAGTTGAAAATGGGGCTGGAACTGGTTGAACAGTTTACCCCCCGCTCTCAGCTGGAAT
TGCACATGCCGGTGCTTCAGTTGATATAGCAATTTTTTCTCTTCATTTAGCTGGAGTTTC
TTCCATCCTTGGAGCCGTTAATTTTATTACCACTGTCATTAATATACGATCAAGAGGGAT
AACCTTAGACCGAATACCCCTGTTCGTTTGAGCTGTAGCAATCACCGCTCTCTTACTACT
TCTTTCCCTCCCTGTTCTAGCCGGTGCCATCACGATACTTTTAACTGATCGAAACCTAAA
TACTTCTTGTTTCGACCCGGCCGGTGGTGGGGACCCTATCCTATATCAACTCTTATTT
>CROPL318-21
AACCTTATATTTTATTTTTGGTGCTTGATCTGGAATGGTTGGGACTTCATTGAGTCTTTT
AATTCGAGCTGAATTAGGTCAACCAGGATCTCTAATTGGTGACGATCAAATCTATAATGT
GATTGTCACAGCCCATGCTTTTGTAATAATTTTTTTCATAGTTATACCTATTATAATTGG
AGGTTTCGGGAACTGACTCGTTCCTTTAATGCTAGGAGCCCCTGATATGGCATTCCCTCG
AATGAATAATATAAGTTTTTGACTGTTGCCCCCTTCTTTAACTTTATTATTAGCAAATAG
CTTAGTTGAAAATGGGGCTGGAACTGGTTGAACAGTTTACCCCCCGCTCTCAGCTGGGAT
TGCACACGCCGGTGCTTCAGTTGATATAGCAATTTTTTCTCTTCATTTAGCTGGAGTTTC
TTCCATTCTTGGGGCCGTTAATTTCATTACTACTGTCATTAATATGCGATCAAGAGGGAT
AACCTTAGACCGAATGCCTCTGTTCGTTTGAGCTGTAGCAATCACCGCTCTCTTATTACT
TCTTTCCCTCCCTGTTCTAGCCGGTGCCATCACAATACTTTTAACTGATCGAAACCTTAA
TACTTCTTTTTTCGACCCGGCCGGTGGTGGGGACCCTATTTTATACCAACACTTATTT
>CROPL315-21
AACCCTATATTTTATTTTCGGTGCTTGATCTGGAATGGTTGGAACTTCGTTAAGTCTTTT
AATTCGAGCTGAATTAGGCCAACCAGGGTCTTTAATTGGTGACGATCAAATCTATAATGT
GATTGTCACAGCCCATGCTTTTGTAATAATTTTTTTTATAGTTATGCCCATTATAATTGG
AGGTTTCGGGAACTGACTCGTTCCTTTAATGTTAGGGGCCCCTGATATGGCATTCCCACG
AATAAATAATATAAGTTTTTGATTGCTACCCCCTTCTTTAACTTTATTATTAGCCAGTAG
CTTAGTTGAAAATGGTGCTGGGACTGGTTGGACAGTTTACCCCCCGCTCTCAGCTGGAAT
TGCACACGCTGGTGCTTCAGTTGATATAGCAATTTTTTCTCTCCATTTAGCCGGAGTTTC
TTCAATCCTTGGAGCCGTTAACTTTATTACAACTGTCATTAATATACGATCAAGAGGAAT
AACTTTAGATCGAATACCCCTATTCGTTTGAGCTGTAGCAATCACTGCTCTCTTATTACT
CCTTTCCCTCCCTGTTCTGGCCGGTGCTATTACTATACTTTTAACTGATCGGAATCTTAA
TACTTCTTTTTTCGACCCAGCGGGTGGTGGGGACCCTATTTTATACCAACACTTATTT
>CROPL317-21
AACCCTATATTTTATTTTCGGTGCTTGATCTGGAATGGTTGGAACTTCATTAAGTCTTTT
AATTCGAGCTGAATTAGGCCAACCAGGATCTTTAATTGGTGACGATCAAATCTATAATGT
GATTGTCACAGCCCATGCTTTTGTAATAATTTTTTTTATAGTTATGCCCATTATAATTGG
AGGTTTCGGGAACTGACTCGTTCCTTTAATGTTAGGGGCCCCTGATATGGCATTCCCACG
AATGAATAATATAAGTTTTTGATTGCTACCCCCTTCTTTAACTTTATTATTAGCCAGTAG
CTTAGTTGAAAATGGTGCTGGGACTGGTTGGACAGTTTACCCCCCGCTCTCAGCTGGAAT
TGCACACGCTGGTGCTTCAGTTGATATAGCAATTTTTTCTCTCCATTTAGCCGGAGTTTC
TTCAATCCTTGGAGCCGTTAACTTTATTACAACTGTCATTAATATACGATCAAGAGGAAT
AACTTTAGATCGAATACCCTTATTCGTTTGAGCTGTAGCAATCACTGCTCTCTTATTACT
CCTTTCCCTCCCTGTTCTGGCCGGTGCTATTACTATACTTTTAACTGATCGGAATCTTAA
TACTTCTTTTTTCGACCCAGCGGGTGGTGGGGACCCTATTTTATACCAACACTTATTT
>CROPL097-21
AACCTTATATTTTATTTTTGGTGCTTGATCTGGAATGGTTGGGACTTCACTGAGTCTTTT
AATTCGAGCTGAATTAGGCCAACCAGGATCTTTAATTGGTGACGATCAAATCTATAATGT
GATTGTCACAGCCCATGCTTTTGTAATAATTTTTTTTATAGTTATGCCTATCATAATTGG
AGGTTTTGGGAACTGACTCGTTCCTTTAATGTTAGGGGCGCCGGATATGGCGTTCCCCCG
AATGAATAATATAAGTTTCTGACTGTTGCCCCCTTCTTTAACTTTATTATTAGCAAGTAG
CTTAGTTGAAAATGGAGCTGGGACTGGTTGAACAGTTTACCCCCCACTTTCAGCTGGAAT
TGCGCATGCCGGTGCTTCAGTTGATATAGCAATTTTTTCTCTCCATTTAGCCGGAGTTTC
TTCAATTCTTGGGGCCGTTAATTTTATTACAACTGTCATTAATATACGCTCTAGAGGAAT
AACCCTTGATCGGATACCTCTATTCGTTTGAGCTGTAGCAATCACCGCTCTTTTACTACT
TCTTTCCCTTCCTGTTCTGGCCGGTGCTATTACTATACTTTTAACGGATCGAAATCTTAA
TACTTCTTTTTTCGATCCGGCCGGTGGTGGAGACCCTATTTTATACCAACACTTATTT
>CROPL197-21
AACCTTATATTTTATTTTTGGTGCTTGATCTGGAATGGTTGGGACTTCACTGAGTCTTTT
AATTCGAGCTGAATTAGGCCAACCAGGATCTTTAATTGGTGACGATCAAATCTATAATGT
GATTGTCACAGCCCATGCTTTTGTAATAATTTTTTTTATAGTTATGCCTATCATAATTGG
AGGTTTTGGGAACTGACTCGTTCCTTTAATGTTAGGGGCGCCGGATATGGCGTTCCCCCG
AATGAATAATATAAGTTTCTGACTGTTGCCCCCTTCTTTAACTTTATTATTAGCAAGCAG
CTTAGTTGAAAATGGAGCTGGGACTGGTTGAACAGTTTACCCCCCACTTTCAGCTGGAAT
TGCGCATGCCGGTGCTTCAGTTGATATAGCAATTTTTTCTCTCCATTTAGCCGGAGTTTC
TTCAATTCTTGGGGCCGTTAATTTTATTACAACTGTCATTAATATACGCTCTAGAGGAAT
AACCCTTGATCGGATACCTCTATTCGTTTGAGCTGTAGCAATCACCGCTCTTTTACTACT
TCTTTCCCTTCCTGTTCTGGCCGGTGCTATTACTATACTTTTAACGGATCGAAATCTTAA
TACTTCTTTTTTCGATCCGGCCGGTGGTGGAGACCCTATTTTATACCAACACTTATTT
>CROPL364-21
AACCTTATATTTTATTTTTGGTGCTTGATCTGGAATGGTTGGGACTTCACTGAGTCTTTT
AATTCGAGCTGAATTAGGCCAACCAGGATCTTTAATTGGTGACGATCAAATCTATAATGT
GATTGTCACAGCCCATGCTTTTGTAATAATTTTTTTTATAGTTATGCCTATCATAATTGG
AGGTTTTGGGAACTGGCTCGTTCCTTTAATGTTAGGGGCGCCGGATATGGCGTTCCCCCG
AATGAATAATATAAGTTTCTGACTGTTGCCCCCTTCTTTAACTTTATTATTAGCAAGTAG
CTTAGTTGAAAATGGAGCTGGGACTGGTTGAACAGTTTACCCCCCACTTTCAGCTGGAAT
TGCGCATGCCGGTGCTTCAGTTGATATAGCAATTTTTTCTCTCCATTTAGCCGGAGTTTC
TTCAATTCTTGGGGCCGTTAATTTTATTACAACTGTCATTAATATACGCTCTAGAGGAAT
AACCCTTGATCGGATACCTCTATTCGTTTGAGCTGTAGCAATCACCGCTCTTTTACTACT
TCTTTCCCTTCCTGTTCTGGCCGGTGCTATTACTATACTTTTAACGGATCGAAATCTTAA
TACTTCTTTTTTCGATCCGGCCGGTGGTGGAGACCCTATTTTATACCAACACTTATTT
>CROPL109-21
AACCTTATATTTTATTTTTGGTGCTTGATCTGGAATGGTTGGGACTTCACTGAGTCTTTT
AATTCGAGCTGAATTAGGCCAACCAGGATCTTTAATTGGTGATGATCAAATCTATAATGT
GATTGTCACAGCCCATGCTTTTGTAATAATTTTTTTTATAGTTATGCCTATCATAATTGG
AGGTTTTGGGAACTGACTCGTTCCTTTAATGTTAGGGGCGCCGGATATGGCGTTCCCCCG
AATGAATAATATAAGTTTCTGACTGTTGCCCCCTTCTTTAACTTTATTATTAGCAAGTAG
CTTAGTTGAAAATGGGGCTGGGACTGGTTGAACAGTTTACCCCCCACTTTCAGCTGGAAT
TGCACATGCCGGTGCTTCAGTTGATATAGCAATTTTTTCTCTCCATTTAGCCGGAGTTTC
TTCAATTCTTGGGGCCGTTAATTTTATTACAACTGTCATTAATATGCGCTCTAGAGGGAT
AACCCTTGATCGGATACCTCTATTCGTTTGAGCTGTAGCAATCACTGCTCTTTTACTACT
TCTTTCCCTTCCTGTTCTGGCCGGTGCTATTACTATACTTTTAACGGATCGAAATCTTAA
TACTTCTTTTTTCGATCCGGCCGGTGGTGGAGACCCTATTTTATACCAACACTTATTT
>CROPL110-21
AACCTTATATTTTATTTTTGGTGCTTGATCTGGAATGGTTGGGACTTCACTGAGTCTTTT
AATTCGAGCTGAATTAGGCCAACCAGGATCTTTAATTGGTGATGATCAAATCTATAATGT
GATTGTCACAGCCCATGCTTTTGTAATAATTTTTTTTATAGTTATGCCTATCATAATTGG
AGGTTTTGGGAACTGACTCGTTCCTTTAATGTTAGGGGCGCCGGATATGGCGTTCCCCCG
AATGAATAATATAAGTTTCTGACTGTTGCCCCCTTCTTTAACTTTATTATTAGCAAGTAG
CTTAGTTGAAAATGGGGCTGGGACTGGTTGAACAGTTTACCCCCCACTTTCAGCTGGAAT
TGCACATGCCGGTGCTTCAGTTGATATAGCAATTTTTTCTCTCCATTTAGCCGGAGTTTC
TTCAATTCTTGGGGCCGTTAATTTTATTACAACTGTCATTAATATGCGCTCTAGAGGGAT
AACCCTTGATCGGATACCTCTATTCGTTTGAGCTGTAGCAATCACTGCTCTTTTACTACT
TCTTTCCCTTCCTGTTCTGGCCGGTGCTATTACTATACTTTTAACGGATCGAAATCTTAA
TACTTCTTTTTTCGATCCGGCCGGTGGTGGAGACCCTATTTTATACCAACACTTATTT
>CROPL195-21
AACCTTATATTTTATTTTTGGTGCTTGATCTGGAATGGTTGGGACTTCACTGAGTCTTTT
AATTCGAGCTGAATTAGGCCAACCAGGATCTTTAATTGGTGATGATCAAATCTATAATGT
GATTGTCACAGCCCATGCTTTTGTAATAATTTTTTTTATAGTTATGCCTATCATAATTGG
AGGTTTTGGGAACTGACTCGTTCCTTTAATGTTAGGGGCGCCGGATATGGCGTTCCCCCG
AATGAATAATATAAGTTTCTGACTGTTGCCCCCTTCTTTAACTTTATTATTAGCAAGTAG
CTTAGTTGAAAATGGGGCTGGGACTGGTTGAACAGTTTACCCCCCACTTTCAGCTGGAAT
TGCACATGCCGGTGCTTCAGTTGATATAGCAATTTTTTCTCTCCATTTAGCCGGAGTTTC
TTCAATTCTTGGGGCCGTTAATTTTATTACAACTGTCATTAATATGCGCTCTAGAGGGAT
AACCCTTGATCGGATACCTCTATTCGTTTGAGCTGTAGCAATCACTGCTCTTTTACTACT
TCTTTCCCTTCCTGTTCTGGCCGGTGCTATTACTATACTTTTAACGGATCGAAATCTTAA
TACTTCTTTTTTCGATCCGGCCGGTGGTGGAGACCCTATTTTATACCAACACTTATTT
>CROPL300-21
AACCTTATATTTTATTTTTGGTGCTTGATCTGGAATGGTTGGGACTTCACTGAGTCTTTT
AATTCGAGCTGAATTAGGCCAACCAGGATCTTTAATTGGTGATGATCAAATCTATAATGT
GATTGTCACAGCCCATGCTTTTGTAATAATTTTTTTTATAGTTATGCCTATCATAATTGG
AGGTTTTGGGAACTGACTCGTTCCTTTAATGTTAGGGGCGCCGGATATGGCGTTCCCCCG
AATGAATAATATAAGTTTCTGACTGTTGCCCCCTTCTTTAACTTTATTATTAGCAAGTAG
CTTAGTTGAAAATGGGGCTGGGACTGGTTGAACAGTTTACCCCCCACTTTCAGCTGGAAT
TGCACATGCCGGTGCTTCAGTTGATATAGCAATTTTTTCTCTCCATTTAGCCGGAGTTTC
TTCAATTCTTGGGGCCGTTAATTTTATTACAACTGTCATTAATATGCGCTCTAGAGGGAT
AACCCTTGATCGGATACCTCTATTCGTTTGAGCTGTAGCAATCACTGCTCTTTTACTACT
TCTTTCCCTTCCTGTTCTGGCCGGTGCTATTACTATACTTTTAACGGATCGAAATCTTAA
TACTTCTTTTTTCGATCCGGCCGGTGGTGGAGACCCTATTTTATACCAACACTTATTT
>CROPL336-21
AACCTTATATTTTATTTTTGGTGCTTGATCTGGAATGGTTGGGACTTCACTGAGTCTTTT
AATTCGAGCTGAATTAGGCCAACCAGGATCTTTAATTGGTGATGATCAAATCTATAATGT
GATTGTCACAGCCCATGCTTTTGTAATAATTTTTTTTATAGTTATGCCTATCATAATTGG
AGGTTTTGGGAACTGACTCGTTCCTTTAATGTTAGGGGCGCCGGATATGGCGTTCCCCCG
AATGAATAATATAAGTTTCTGACTGTTGCCCCCTTCTTTAACTTTATTATTAGCAAGTAG
CTTAGTTGAAAATGGGGCTGGGACTGGTTGAACAGTTTACCCCCCACTTTCAGCTGGAAT
TGCACATGCCGGTGCTTCAGTTGATATAGCAATTTTTTCTCTCCATTTAGCCGGAGTTTC
TTCAATTCTTGGGGCCGTTAATTTTATTACAACTGTCATTAATATGCGCTCTAGAGGGAT
AACCCTTGATCGGATACCTCTATTCGTTTGAGCTGTAGCAATCACTGCTCTTTTACTACT
TCTTTCCCTTCCTGTTCTGGCCGGTGCTATTACTATACTTTTAACGGATCGAAATCTTAA
TACTTCTTTTTTCGATCCGGCCGGTGGTGGAGACCCTATTTTATACCAACACTTATTT
>CROPL348-21
AACCTTATATTTTATTTTTGGTGCTTGATCTGGAATGGTTGGGACTTCACTGAGTCTTTT
AATTCGAGCTGAATTAGGCCAACCAGGATCTTTAATTGGTGATGATCAAATCTATAATGT
GATTGTCACAGCCCATGCTTTTGTAATAATTTTTTTTATAGTTATGCCTATCATAATTGG
AGGTTTTGGGAACTGACTCGTTCCTTTAATGTTAGGGGCGCCGGATATGGCGTTCCCCCG
AATGAATAATATAAGTTTCTGACTGTTGCCCCCTTCTTTAACTTTATTATTAGCAAGTAG
CTTAGTTGAAAATGGGGCTGGGACTGGTTGAACAGTTTACCCCCCACTTTCAGCTGGAAT
TGCACATGCCGGTGCTTCAGTTGATATAGCAATTTTTTCTCTCCATTTAGCCGGAGTTTC
TTCAATTCTTGGGGCCGTTAATTTTATTACAACTGTCATTAATATGCGCTCTAGAGGGAT
AACCCTTGATCGGATACCTCTATTCGTTTGAGCTGTAGCAATCACTGCTCTTTTACTACT
TCTTTCCCTTCCTGTTCTGGCCGGTGCTATTACTATACTTTTAACGGATCGAAATCTTAA
TACTTCTTTTTTCGATCCGGCCGGTGGTGGAGACCCTATTTTATACCAACACTTATTT
>CROPL361-21
AACCTTATATTTTATTTTTGGTGCTTGATCTGGAATGGTTGGGACTTCACTGAGTCTTTT
AATTCGAGCTGAATTAGGCCAACCAGGATCTTTAATTGGTGATGATCAAATCTATAATGT
GATTGTCACAGCCCATGCTTTTGTAATAATTTTTTTTATAGTTATGCCTATCATAATTGG
AGGTTTTGGGAACTGACTCGTTCCTTTAATGTTAGGGGCGCCGGATATGGCGTTCCCCCG
AATGAATAATATAAGTTTCTGACTGTTGCCCCCTTCTTTAACTTTATTATTAGCAAGTAG
CTTAGTTGAAAATGGGGCTGGGACTGGTTGAACAGTTTACCCCCCACTTTCAGCTGGAAT
TGCACATGCCGGTGCTTCAGTTGATATAGCAATTTTTTCTCTCCATTTAGCCGGAGTTTC
TTCAATTCTTGGGGCCGTTAATTTTATTACAACTGTCATTAATATGCGCTCTAGAGGGAT
AACCCTTGATCGGATACCTCTATTCGTTTGAGCTGTAGCAATCACTGCTCTTTTACTACT
TCTTTCCCTTCCTGTTCTGGCCGGTGCTATTACTATACTTTTAACGGATCGAAATCTTAA
TACTTCTTTTTTCGATCCGGCCGGTGGTGGAGACCCTATTTTATACCAACACTTATTT
>CROPL225-21
AACCTTATATTTTATTTTTGGTGCTTGATCTGGAATGGTTGGGACTTCACTGAGTCTTTT
AATTCGAGCTGAATTAGGCCAACCAGGATCTTTAATTGGTGACGATCAAATCTATAATGT
GATTGTCACAGCCCATGCTTTTGTAATAATTTTTTTTATAGTTATGCCTATCATAATTGG
AGGTTTCGGGAACTGACTCGTTCCTTTAATGTTAGGGGCGCCAGATATGGCGTTCCCCCG
AATGAATAATATAAGTTTCTGACTGTTGCCCCCTTCTTTAACTTTATTATTAGCAAGTAG
CTTAGTTGAAAATGGTGCTGGGACTGGTTGAACAGTTTACCCCCCACTTTCAGCTGGAAT
TGCACATGCCGGTGCTTCAGTTGATATAGCAATTTTTTCTCTCCATTTAGCTGGAGTTTC
TTCAATTCTTGGAGCCGTCAATTTTATTACAACTGTCATTAATATACGCTCTAGAGGAAT
AACCCTTGATCGGATGCCTCTATTCGTTTGAGCTGTAGCAATCACCGCTCTTTTACTTCT
TCTTTCCCTTCCTGTTCTGGCCGGTGCTATTACTATACTTTTAACGGATCGAAATCTTAA
TACTTCTTTTTTCGACCCGGCCGGTGGTGGAGACCCTATTTTATACCAACACTTATTT
>CROPL301-21
AACCTTATATTTTATTTTTGGTGCTTGATCTGGAATGGTTGGGACTTCACTGAGTCTTTT
AATTCGAGCTGAATTAGGCCAACCAGGATCTTTAATTGGTGACGATCAAATCTATAATGT
GATTGTCACAGCCCATGCTTTTGTAATAATTTTTTTTATAGTTATGCCTATCATAATTGG
AGGTTTCGGGAACTGACTCGTTCCTTTAATGTTAGGGGCGCCAGATATGGCGTTCCCCCG
AATGAATAATATAAGTTTCTGACTGTTGCCCCCTTCTTTAACTTTATTATTAGCAAGTAG
CTTAGTTGAAAATGGTGCTGGGACTGGTTGAACAGTTTACCCCCCACTTTCAGCTGGAAT
TGCACATGCCGGTGCTTCAGTTGATATAGCAATTTTTTCTCTCCATTTAGCCGGAGTTTC
TTCAATTCTTGGAGCCGTCAATTTTATTACAACTGTCATTAATATACGCTCTAGAGGAAT
AACCCTTGATCGGATGCCTCTATTCGTTTGAGCTGTAGCAATCACCGCTCTTTTACTTCT
TCTTTCCCTTCCTGTTCTGGCCGGTGCTATTACTATACTTTTAACGGATCGAAATCTTAA
TACTTCTTTTTTCGATCCGGCCGGTGGTGGAGACCCTATTTTATACCAACACTTATTT
>CROPL363-21
AACCTTATATTTTATTTTTGGTGCTTGATCTGGAATGGTTGGGACTTCGCTGAGTCTTTT
AATTCGAGCTGAATTAGGCCAACCAGGATCTTTAATTGGTGACGATCAAATCTATAATGT
GATTGTCACAGCCCATGCTTTTGTAATAATTTTTTTTATAGTTATGCCTATCATAATTGG
AGGTTTCGGGAACTGACTCGTGCCTTTAATGTTAGGGGCGCCGGATATGGCGTTCCCCCG
AATGAATAATATAAGTTTCTGACTGTTGCCCCCTTCTTTAACTTTATTATTAGCAAGTAG
CTTAGTTGAAAATGGTGCTGGGACTGGTTGAACAGTTTACCCCCCACTTTCAGCTGGAAT
TGCACATGCCGGTGCTTCAGTTGATATAGCAATTTTTTCTCTCCATTTAGCCGGAGTTTC
TTCAATCCTTGGAGCCGTGAATTTTATTACAACTGTCATTAATATACGCTCTAGAGGGAT
AACCCTTGATCGGATACCCCTATTCGTCTGAGCTGTAGCAATCACCGCTCTTTTACTACT
TCTTTCCCTCCCTGTTCTGGCCGGTGCTATTACTATACTTTTAACTGATCGAAATCTTAA
TACTTCTTTTTTCGATCCGGCCGGTGGTGGGGATCCTATTTTATACCAACACTTATTT
>CROPL122-21
AACTTTATATTTTATCTTTGGTGCTTGATCTGGAATGGTAGGAACTTCATTGAGCCTTTT
AATTCGAGCTGAATTAGGCCAACCAGGATCTTTAATTGGTGATGATCAAATCTATAATGT
GATTGTCACAGCCCATGCTTTTGTAATAATTTTTTTCATAGTTATGCCTATCATAATTGG
AGGTTTTGGTAACTGACTCGTTCCTTTAATATTAGGGGCCCCGGATATGGCGTTCCCTCG
AATGAATAATATAAGTTTCTGATTGCTGCCCCCTTCTTTAACTTTATTATTAGCAAGTAG
CTTAGTTGAAAATGGTGCTGGGACTGGTTGAACAGTTTACCCCCCACTCTCAGCTGGGAT
TGCGCATGCCGGAGCTTCAGTTGATATAGCAATTTTTTCTCTCCATTTAGCTGGAGTTTC
TTCAATTCTTGGAGCCGTTAATTTTATTACAACTGTCATTAATATACGATCGAGAGGAAT
AACCCTCGATCGGATACCCCTCTTCGTATGAGCCGTAGCAATCACCGCTCTTTTATTACT
TCTTTCCCTCCCTGTTCTGGCTGGTGCTATCACCATACTTTTGACGGATCGAAATCTTAA
TACTTCTTTTTTCGACCCAGCTGGTGGTGGGGACCCTATTTTATACCAACACTTATTT
>CROPL329-21
AACTTTATATTTTATCTTTGGTGCTTGATCTGGAATGGTAGGAACTTCATTGAGCCTTTT
AATTCGAGCTGAATTAGGCCAACCAGGATCTTTAATTGGTGATGATCAAATCTATAATGT
GATTGTCACAGCCCATGCTTTTGTAATAATTTTTTTCATAGTTATGCCTATCATAATTGG
AGGTTTTGGTAACTGACTCGTTCCTTTAATATTAGGGGCCCCGGATATGGCGTTCCCTCG
AATGAATAATATAAGTTTCTGATTGCTGCCCCCTTCTTTAACTTTATTATTAGCAAGTAG
CTTAGTTGAAAATGGTGCTGGGACTGGTTGAACAGTTTACCCTCCACTCTCAGCTGGGAT
TGCGCATGCCGGAGCTTCAGTTGATATAGCAATTTTTTCTCTCCATTTAGCTGGAGTTTC
TTCAATTCTTGGAGCCGTTAATTTTATTACAACTGTCATTAATATACGATCGAGAGGAAT
AACCCTCGATCGGATACCCCTCTTCGTATGAGCCGTAGCAATCACCGCTCTTTTATTACT
TCTTTCCCTCCCTGTTCTGGCTGGTGCTATCACCATACTTTTGACGGATCGAAATCTTAA
TACTTCTTTTTTCGACCCAGCTGGTGGTGGGGACCCTATTTTATACCAACACTTATTT
>CROPL123-21
AACTTTATATTTTATCTTTGGTGCTTGATCTGGAATGGTAGGAACTTCATTGAGCCTTTT
AATTCGAGCTGAATTAGGCCAACCAGGATCTTTAATTGGTGATGATCAAATCTATAATGT
GATTGTCACAGCCCATGCTTTTGTAATAATTTTTTTCATAGTTATGCCTATCATAATTGG
AGGTTTTGGTAACTGACTCGTTCCTTTAATATTAGGGGCCCCGGATATGGCGTTCCCTCG
AATGAATAATATAAGTTTCTGATTGCTGCCCCCTTCTTTAACTTTATTATTAGCAAGTAG
CTTAGTTGAAAATGGTGCTGGGACTGGTTGAACAGTTTACCCTCCACTCTCAGCTGGGAT
TGCGCATGCCGGAGCTTCAGTTGATATGGCAATTTTTTCTCTCCATTTAGCTGGAGTTTC
TTCAATTCTTGGAGCCGTTAATTTTATTACAACTGTCATTAATATACGATCGAGAGGAAT
AACCCTCGATCGGATACCCCTCTTCGTATGAGCCGTAGCAATCACCGCTCTTTTATTACT
TCTTTCCCTCCCTGTTCTGGCTGGTGCTATCACCATACTTTTGACGGATCGAAATCTTAA
TACTTCTTTTTTCGACCCAGCTGGTGGTGGGGACCCTATTTTATACCAACACTTATTT
>CROPL365-21
AACTTTATATTTTATCTTTGGTGCTTGATCTGGAATGGTAGGAACTTCATTGAGCCTTTT
AATTCGAGCTGAATTAGGCCAACCAGGATCTTTAATTGGTGATGATCAAATCTATAATGT
GATTGTCACAGCCCATGCTTTTGTAATAATTTTTTTCATAGTTATGCCTATCATAATTGG
AGGTTTTGGTAACTGACTCGTTCCTTTAATATTAGGGGCCCCGGATATGGCGTTCCCTCG
AATGAATAATATAAGTTTCTGATTGCTGCCCCCTTCTTTAACTTTATTATTAGCAAGTAG
CTTAGTTGAAAATGGTGCTGGGACTGGTTGAACAGTTTACCCCCCACTCTCAGCTGGGAT
TGCGCATGCCGGAGCTTCAGTTGATATAGCAATTTTTTCTCTCCATTTAGCTGGAGTTTC
CTCAATTCTTGGAGCCGTTAATTTTATTACAACTGTCATTAATATACGATCGAGAGGAAT
AACCCTCGATCGGATACCCCTCTTCGTATGAGCCGTAGCAATCACCGCTCTTTTATTACT
TCTTTCCCTCCCTGTTCTGGCTGGTGCTATCACCATACTTTTGACGGATCGAAATCTTAA
TACTTCTTTTTTCGACCCAGCTGGTGGTGGGGACCCTATTTTATACCAACACTTATTT
>CROPL368-21
AACCTTATATTTTATTTTTGGTGCTTGATCTGGAATAGTTGGAACTTCATTGAGTCTCTT
AATTCGAGCTGAATTAGGTCAACCAGGATCTTTAATTGGTGACGATCAAATCTACAATGT
GATTGTCACGGCCCATGCTTTTGTAATAATCTTTTTTATAGTTATACCCATCATAATTGG
AGGCTTCGGAAACTGACTCGTTCCTTTAATATTAGGAGCCCCTGATATAGCGTTCCCCCG
AATGAATAATATAAGTTTTTGACTGTTGCCCCCTTCTTTAACTTTATTATTGGCAAGTAG
CTTAGTTGAAAATGGTGCCGGGACTGGTTGGACGGTTTACCCCCCGCTCTCAGCCGGAAT
TGCACATGCCGGCGCTTCAGTGGATATGGCAATTTTTTCCCTCCATTTAGCCGGAGTTTC
TTCGATTCTTGGGGCCGTTAATTTTATTACAACGGTCATTAATATACGATCAAGAGGAAT
AACCCTAGATCGAATACCTCTATTCGTTTGAGCTGTAGCAATCACCGCTCTCTTATTACT
TCTTTCCCTCCCCGTTCTAGCTGGTGCTATCACCATGCTTTTAACTGATCGAAATCTTAA
TACTTCTTTTTTCGACCCAGCTGGCGGTGGGGACCCTATCTTATACCAACACTTATTT
>CROPL370-21
AACCTTATATTTTATTTTTGGTGCTTGATCTGGAATAGTTGGAACTTCATTGAGTCTCTT
AATTCGAGCTGAATTAGGTCAACCAGGATCTTTAATTGGTGACGATCAAATCTACAATGT
GATTGTCACGGCCCATGCTTTTGTAATAATCTTTTTTATAGTTATACCCATCATAATTGG
AGGCTTCGGAAACTGACTCGTTCCTTTAATATTAGGAGCCCCTGATATAGCGTTCCCCCG
AATGAATAATATAAGTTTTTGACTGTTGCCCCCTTCTTTAACTTTATTATTGGCAAGTAG
CTTAGTTGAAAATGGTGCCGGGACTGGTTGGACGGTTTACCCCCCGCTCTCAGCCGGAAT
TGCACATGCCGGCGCTTCAGTGGATATGGCAATTTTTTCCCTCCATTTAGCCGGAGTTTC
TTCGATTCTTGGGGCCGTTAATTTTATTACAACGGTCATTAATATACGATCAAGAGGAAT
AACCCTAGATCGAATACCTCTATTCGTTTGAGCTGTAGCAATCACCGCTCTCTTATTACT
TCTTTCCCTCCCCGTTCTAGCTGGTGCTATCACCATGCTTTTAACTGATCGAAATCTTAA
TACTTCTTTTTTCGACCCAGCTGGCGGTGGGGACCCTATCTTATACCAACACTTATTT
>CROPL066-21
AACCTTATATTTTATTTTCGGTGCTTGATCTGGAATGGTTGGAACTTCTTTAAGCCTTTT
AATTCGAGCTGAATTAGGCCAACCAGGATCCTTAATTGGTGACGATCAAATCTATAATGT
GATCGTCACAGCCCATGCTTTTGTCATAATTTTCTTCATAGTTATACCTATCATAATTGG
AGGATTTGGAAATTGACTTGTACCCTTAATATTAGGAGCCCCTGATATAGCATTCCCTCG
AATAAATAACATAAGTTTTTGATTGTTGCCCCCTTCTTTAACTTTATTATTGGCGAGTAG
CTTAGTTGAAAATGGTGCTGGGACTGGTTGAACAGTTTACCCACCACTTTCAGCCGGAAT
TGCACACGCCGGAGCTTCAGTTGATATAGCAATTTTTTCCCTACATTTAGCCGGTGTCTC
TTCAATTCTAGGGGCTGTCAATTTTATTACAACTGTTATTAATATACGATCAAGAGGAAT
AACCTTAGACCGAATGCCCCTATTCGTCTGAGCCGTAGCAATCACTGCCCTCTTGTTGCT
TCTTTCTCTTCCTGTTTTAGCTGGTGCTATCACTATGCTTTTAACTGATCGAAATCTAAA
TACTTCATTCTTTGACCCAGCCGGTGGGGGAGACCCAATTTTATACCAACACTTATTT
>CROPL306-21
AACCTTATATTTTATTTTCGGTGCTTGATCTGGAATGGTTGGAACTTCTTTAAGCCTTTT
AATTCGAGCTGAATTAGGCCAACCAGGATCCTTAATTGGTGACGATCAAATCTATAATGT
GATCGTCACAGCCCATGCTTTTGTCATAATTTTCTTCATAGTTATACCTATCATAATTGG
AGGATTTGGAAATTGACTTGTACCCTTAATATTAGGAGCCCCTGATATAGCATTCCCTCG
AATAAATAACATAAGTTTTTGATTGTTGCCCCCTTCTTTAACTTTATTATTGGCGAGTAG
CTTAGTTGAAAATGGTGCTGGGACTGGTTGAACAGTTTACCCACCACTTTCAGCCGGAAT
TGCACACGCCGGAGCTTCAGTTGATATAGCAATTTTTTCCCTACATTTAGCCGGTGTCTC
TTCAATTCTAGGGGCTGTCAATTTTATTACAACTGTTATTAATATACGATCAAGAGGAAT
AACCTTAGACCGAATGCCCCTATTCGTCTGAGCCGTAGCAATCACTGCCCTCTTGTTGCT
TCTTTCTCTTCCTGTTTTAGCTGGTGCTATCACTATGCTTTTAACCGATCGAAATCTAAA
TACTTCATTCTTTGACCCAGCAGGTGGGGGAGACCCGATTTTATACCAACACTTATTT
>CROPL180-21
AACCTTATATTTTATTTTCGGTGCTTGATCTGGAATGGTTGGAACTTCTTTAAGCCTTTT
AATTCGAGCTGAATTAGGCCAACCAGGATCCTTAATTGGTGACGATCAAATCTATAATGT
GATCGTCACAGCCCATGCTTTTGTTATAATTTTCTTCATAGTTATACCTATCATAATTGG
AGGGTTTGGAAATTGACTTGTACCTTTAATATTAGGAGCCCCTGATATAGCATTCCCTCG
AATAAATAATATAAGTTTTTGATTGTTGCCCCCTTCTTTAACTTTATTATTGGCGAGTAG
CTTAGTTGAAAATGGTGCTGGGACTGGTTGAACAGTTTACCCCCCACTTTCAGCCGGAAT
TGCACACGCCGGAGCTTCAGTTGATATAGCAATTTTTTCCCTACATTTAGCCGGTGTCTC
TTCAATTCTAGGGGCTGTCAATTTTATTACAACTGTTATTAATATACGATCAAGAGGTAT
GACCTTAGACCGAATGCCCCTATTCGTCTGAGCCGTAGCAATCACTGCCCTCTTGTTGCT
TCTCTCTCTTCCTGTTTTAGCTGGTGCTATCACTATGCTTTTAACTGATCGAAATCTAAA
TACTTCATTCTTTGACCCAGCAGGTGGGGGAGACCCAATTTTATACCAACACTTATTT
>CROPL314-21
AACCTTATATTTTATTTTCGGTGCTTGATCTGGAATGGTTGGAACTTCTTTAAGCCTTTT
AATTCGAGCTGAATTAGGCCAACCAGGATCCTTAATTGGTGACGATCAAATCTATAATGT
GATCGTCACAGCCCATGCTTTTGTTATAATTTTCTTCATAGTTATACCTATCATAATTGG
AGGGTTTGGAAATTGACTTGTACCTTTAATATTAGGAGCCCCTGATATAGCATTCCCTCG
AATAAATAATATAAGTTTTTGATTGTTGCCCCCTTCTTTAACTTTATTATTGGCGAGTAG
CTTAGTTGAAAATGGTGCTGGGACTGGTTGAACAGTTTACCCCCCACTTTCAGCCGGAAT
TGCACACGCCGGAGCTTCAGTTGATATAGCAATTTTTTCCCTACATTTAGCCGGTGTCTC
TTCAATTCTAGGGGCTGTCAATTTTATTACAACTGTTATTAATATACGATCAAGAGGTAT
GACCTTAGACCGAATGCCCCTATTCGTCTGAGCCGTAGCAATCACTGCCCTCTTGTTGCT
TCTTTCTCTTCCTGTTTTAGCTGGTGCTATCACTATGCTTTTAACTGATCGAAATCTAAA
TACTTCATTCTTTGACCCAGCAGGTGGGGGAGACCCAATTTTATACCAACACTTATTT
>CROPL115-21
AACCTTATATTTTATTTTTGGTGCTTGATCTGGAATAGTTGGGACTTCTCTAAGTCTTTT
AATTCGAGCTGAATTAGGCCAACCAGGATCCTTAATTGGTGATGATCAAATTTATAATGT
GATCGTCACAGCCCATGCCTTTGTAATAATTTTCTTTATAGTTATACCTATCATAATTGG
AGGATTTGGAAATTGACTTGTCCCCTTAATATTAGGAGCCCCTGATATAGCATTCCCTCG
AATAAATAATATAAGTTTTTGATTGTTGCCCCCTTCTTTAACTTTATTATTAGCGAGTAG
CTTAGTTGAAAATGGTGCGGGAACTGGTTGAACAGTTTACCCTCCACTTTCGGCTGGAAT
TGCACACGCCGGAGCTTCAGTTGATATAGCAATTTTTTCCCTACATTTAGCTGGGGTCTC
TTCAATCCTTGGGGCTGTCAATTTCATTACAACCGTTATTAATATACGATCAAGAGGGAT
AACCTTAGACCGAATACCCTTATTCGTTTGAGCCGTAGCAATCACTGCCCTCTTACTACT
TCTTTCACTCCCTGTTTTAGCTGGTGCTATTACTATACTTTTAACCGATCGAAATCTAAA
TACTTCTTTTTTCGACCCGGCAGGTGGTGGGGACCCTATCTTATACCAACACTTATTT
>CROPL116-21
AACCTTATATTTTATTTTTGGTGCTTGATCTGGAATAGTTGGGACTTCTCTAAGTCTTTT
AATTCGAGCTGAATTAGGCCAACCAGGATCCTTAATTGGTGATGATCAAATTTATAATGT
GATCGTCACAGCCCATGCCTTTGTAATAATTTTCTTTATAGTTATACCTATCATAATTGG
AGGATTTGGAAATTGACTTGTCCCCTTAATATTAGGAGCCCCTGATATAGCATTCCCTCG
AATAAATAATATAAGTTTTTGATTGTTGCCCCCTTCTTTAACTTTATTATTAGCGAGTAG
CTTAGTTGAAAATGGTGCGGGAACTGGTTGAACAGTTTACCCTCCACTTTCGGCTGGAAT
TGCACACGCCGGAGCTTCAGTTGATATAGCAATTTTTTCCCTACATTTAGCTGGGGTCTC
TTCAATCCTTGGGGCTGTCAATTTCATTACAACCGTTATTAATATACGATCAAGAGGGAT
AACCTTAGACCGAATACCCTTATTCGTTTGAGCCGTAGCAATCACTGCCCTCTTACTACT
TCTTTCACTCCCTGTTTTAGCTGGTGCTATTACTATACTTTTAACCGATCGAAATCTAAA
TACTTCTTTTTTCGACCCGGCAGGTGGTGGGGACCCTATCTTATACCAACACTTATTT
>CROPL198-21
AACCTTATATTTTATTTTTGGTGCTTGATCTGGAATAGTTGGGACTTCTCTAAGTCTTTT
AATTCGAGCTGAATTAGGCCAACCAGGATCCTTAATTGGTGATGATCAAATTTATAATGT
GATCGTCACAGCCCATGCCTTTGTAATAATTTTCTTTATAGTTATACCTATCATAATTGG
AGGATTTGGAAATTGACTTGTCCCCTTAATATTAGGAGCCCCTGATATAGCATTCCCTCG
AATAAATAATATAAGTTTTTGATTGTTGCCCCCTTCTTTAACTTTATTATTAGCGAGTAG
CTTAGTTGAAAATGGTGCGGGAACTGGTTGAACAGTTTACCCTCCACTTTCGGCTGGAAT
TGCACACGCCGGAGCTTCAGTTGATATAGCAATTTTTTCCCTACATTTAGCTGGGGTCTC
TTCAATCCTTGGGGCTGTCAATTTCATTACAACCGTTATTAATATACGATCAAGAGGGAT
AACCTTAGACCGAATACCCTTATTCGTTTGAGCCGTAGCAATCACTGCCCTCTTACTACT
TCTTTCACTCCCTGTTTTAGCTGGTGCTATTACTATACTTTTAACCGATCGAAATCTAAA
TACTTCTTTTTTCGACCCGGCAGGTGGTGGGGACCCTATCTTATACCAACACTTATTT
>CROPL249-21
AACCTTATATTTTATTTTTGGTGCTTGATCTGGAATAGTTGGGACTTCTCTAAGTCTTTT
AATTCGAGCTGAATTAGGCCAACCAGGATCCTTAATTGGTGATGATCAAATTTATAATGT
GATCGTCACAGCCCATGCCTTTGTAATAATTTTCTTTATAGTTATACCTATCATAATTGG
AGGATTTGGAAATTGACTTGTCCCCTTAATATTAGGAGCCCCTGATATAGCATTCCCTCG
AATAAATAATATAAGTTTTTGATTGTTGCCCCCTTCTTTAACTTTATTATTAGCGAGTAG
CTTAGTTGAAAATGGTGCGGGAACTGGTTGAACAGTTTACCCTCCACTTTCGGCTGGAAT
TGCACACGCCGGAGCTTCAGTTGATATAGCAATTTTTTCCCTACATTTAGCTGGGGTCTC
TTCAATCCTTGGGGCTGTCAATTTCATTACAACCGTTATTAATATACGATCAAGAGGGAT
AACCTTAGACCGAATACCCTTATTCGTTTGAGCCGTAGCAATCACTGCCCTCTTACTACT
TCTTTCACTCCCTGTTTTAGCTGGTGCTATTACTATACTTTTAACCGATCGAAATCTAAA
TACTTCTTTTTTCGACCCGGCAGGTGGTGGGGACCCTATCTTATACCAACACTTATTT
>CROPL252-21
AACCTTATATTTTATTTTTGGTGCTTGATCTGGAATAGTTGGGACTTCTCTAAGTCTTTT
AATTCGAGCTGAATTAGGCCAACCAGGATCCTTAATTGGTGATGATCAAATTTATAATGT
GATCGTCACAGCCCATGCCTTTGTAATAATTTTCTTTATAGTTATACCTATCATAATTGG
AGGATTTGGAAATTGACTTGTCCCCTTAATATTAGGAGCCCCTGATATAGCATTCCCTCG
AATAAATAATATAAGTTTTTGATTGTTGCCCCCTTCTTTAACTTTATTATTAGCGAGTAG
CTTAGTTGAAAATGGTGCGGGAACTGGTTGAACAGTTTACCCTCCACTTTCGGCTGGAAT
TGCACACGCCGGAGCTTCAGTTGATATAGCAATTTTTTCCCTACATTTAGCTGGGGTCTC
TTCAATCCTTGGGGCTGTCAATTTCATTACAACCGTTATTAATATACGATCAAGAGGGAT
AACCTTAGACCGAATACCCTTATTCGTTTGAGCCGTAGCAATCACTGCCCTCTTACTACT
TCTTTCACTCCCTGTTTTAGCTGGTGCTATTACTATACTTTTAACCGATCGAAATCTAAA
TACTTCTTTTTTCGACCCGGCAGGTGGTGGGGACCCTATCTTATACCAACACTTATTT
>CROPL305-21
AACCTTATATTTTATTTTTGGTGCTTGATCTGGAATAGTTGGGACTTCTCTAAGTCTTTT
AATTCGAGCTGAATTAGGCCAACCAGGATCCTTAATTGGTGATGATCAAATTTATAATGT
GATCGTCACAGCCCATGCCTTTGTAATAATTTTCTTTATAGTTATACCTATCATAATTGG
AGGATTTGGAAATTGACTTGTCCCCTTAATATTAGGAGCCCCTGATATAGCATTCCCTCG
AATAAATAATATAAGTTTTTGATTGTTGCCCCCTTCTTTAACTTTATTATTAGCGAGTAG
CTTAGTTGAAAATGGTGCGGGAACTGGTTGAACAGTTTACCCTCCACTTTCGGCTGGAAT
TGCACACGCCGGAGCTTCAGTTGATATAGCAATTTTTTCCCTACATTTAGCTGGGGTCTC
TTCAATCCTTGGGGCTGTCAATTTCATTACAACCGTTATTAATATACGATCAAGAGGGAT
AACCTTAGACCGAATACCCTTATTCGTTTGAGCCGTAGCAATCACTGCCCTCTTACTACT
TCTTTCACTCCCTGTTTTAGCTGGTGCTATTACTATACTTTTAACCGATCGAAATCTAAA
TACTTCTTTTTTCGACCCGGCAGGTGGTGGGGACCCTATCTTATACCAACACTTATTT
>CROPL356-21
AACCTTATATTTTATTTTTGGTGCTTGATCTGGAATAGTTGGGACTTCTCTAAGTCTTTT
AATTCGAGCTGAATTAGGCCAACCAGGATCCTTAATTGGTGATGATCAAATTTATAATGT
GATCGTCACAGCCCATGCCTTTGTAATAATTTTCTTTATAGTTATACCTATCATAATTGG
AGGATTTGGAAATTGACTTGTCCCCTTAATATTAGGAGCCCCTGATATAGCATTCCCTCG
AATAAATAATATAAGTTTTTGATTGTTGCCCCCTTCTTTAACTTTATTATTAGCGAGTAG
CTTAGTTGAAAATGGTGCGGGAACTGGTTGAACAGTTTACCCTCCACTTTCGGCTGGAAT
TGCACACGCCGGAGCTTCAGTTGATATAGCAATTTTTTCCCTACATTTAGCTGGGGTCTC
TTCAATCCTTGGGGCTGTCAATTTCATTACAACCGTTATTAATATACGATCAAGAGGGAT
AACCTTAGACCGAATACCCTTATTCGTTTGAGCCGTAGCAATCACTGCCCTCTTACTACT
TCTTTCACTCCCTGTTTTAGCTGGTGCTATTACTATACTTTTAACCGATCGAAATCTAAA
TACTTCTTTTTTCGACCCGGCAGGTGGTGGGGACCCTATCTTATACCAACACTTATTT
>CROPL232-21
AACCTTATATTTTATTTTTGGTGCTTGATCTGGAATAGTTGGGACTTCTCTAAGTCTTTT
AATTCGAGCTGAATTAGGCCAACCAGGATCCTTAATTGGTGATGATCAAATTTATAATGT
GATCGTCACAGCCCATGCCTTTGTAATAATTTTCTTTATAGTTATACCTATCATAATTGG
AGGATTTGGAAATTGACTTGTCCCCTTAATATTAGGAGCCCCTGATATAGCATTCCCTCG
AATAAATAATATAAGTTTTTGATTGTTGCCCCCTTCTTTAACTTTATTATTAGCGAGTAG
CTTAGTTGAAAATGGTGCGGGAACTGGTTGAACAGTTTACCCTCCACTTTCGGCTGGAAT
TGCACACGCCGGAGCTTCAGTTGATATAGCAATTTTTTCCCTACATTTAGCTGGGGTCTC
TTCAATCCTTGGGGCTGTCAATTTCATTACAACCGTTATTAATATACGATCAAGAGGGAT
AACCTTAGACCGAATACCCTTATTCGTTTGAGCCGTAGCAATCACTGCCCTCTTACTACT
TCTTTCACTCCCTGTTTTAGCTGGTGCTATTACTATACTTTTAACCGATCGAAATCTAAA
TACTTCTTTTTTCGACCCGGCAGGTGGGGGGGACCCTATCTTATACCAACACTTATTT
>CROPL127-21
AACTTTATATTTTATTTTTGGTGCTTGATCTGGAATGGTTGGGACTTCTTTAAGTCTTTT
AATTCGAGCTGAGTTAGGCCAGCCAGGATCCTTAATTGGTGACGATCAAATCTATAATGT
GATCGTCACGGCCCATGCTTTTGTAATAATTTTCTTCATAGTTATACCTATCATAATTGG
GGGGTTTGGGAATTGACTTGTTCCCCTAATATTGGGGGCCCCTGATATAGCATTTCCTCG
AATAAATAATATAAGTTTTTGATTGTTGCCCCCTTCTTTAACTTTATTATTAGCGAGCAG
CCTAGTTGAAAATGGGGCTGGGACTGGTTGAACAGTCTACCCCCCACTTTCAGCTGGAAT
TGCACATGCCGGAGCTTCAGTTGATATAGCAATTTTCTCCCTACATTTAGCTGGAGTCTC
TTCAATTCTTGGGGCTGTCAATTTTATTACAACTGTTATTAATATGCGATCCAGAGGAAT
GACTCTAGACCGAATGCCCCTATTTGTCTGAGCCGTAGCAATCACTGCCCTCTTATTGCT
TCTTTCTCTTCCTGTTTTAGCAGGTGCTATTACTATACTTTTAACTGATCGGAATCTAAA
TACTTCTTTCTTCGACCCGGCGGGTGGTGGGGACCCTATTTTATACCAACACTTATTT
>CROPL128-21
AACTTTATATTTTATTTTTGGTGCTTGATCTGGAATGGTTGGGACTTCTTTAAGTCTTTT
AATTCGAGCTGAGTTAGGCCAGCCAGGATCCTTAATTGGTGACGATCAAATCTATAATGT
GATCGTCACGGCCCATGCTTTTGTAATAATTTTCTTCATAGTTATACCTATCATAATTGG
GGGGTTTGGGAATTGACTTGTTCCCCTAATATTGGGGGCCCCTGATATAGCATTTCCTCG
AATAAATAATATAAGTTTTTGATTGTTGCCCCCTTCTTTAACTTTATTATTAGCGAGCAG
CCTAGTTGAAAATGGGGCTGGGACTGGTTGAACAGTCTACCCCCCACTTTCAGCTGGAAT
TGCACATGCCGGAGCTTCAGTTGATATAGCAATTTTCTCCCTACATTTAGCTGGAGTCTC
TTCAATTCTTGGGGCTGTCAATTTTATTACAACTGTTATTAATATGCGATCCAGAGGAAT
GACTCTAGACCGAATGCCCCTATTTGTCTGAGCCGTAGCAATCACTGCCCTCTTATTGCT
TCTTTCTCTTCCTGTTTTAGCAGGTGCTATTACTATACTTTTAACTGATCGGAATCTAAA
TACTTCTTTCTTCGACCCGGCGGGTGGTGGGGACCCTATTTTATACCAACACTTATTT
>CROPL217-21
AACTTTATATTTTATTTTTGGTGCTTGATCTGGAATGGTTGGGACTTCTTTAAGTCTTTT
AATTCGAGCTGAGTTAGGCCAGCCAGGATCCTTAATTGGTGACGATCAAATCTATAATGT
GATCGTCACGGCCCATGCTTTTGTAATAATTTTCTTCATAGTTATACCTATCATAATTGG
GGGGTTTGGGAATTGACTTGTTCCCCTAATATTGGGGGCCCCTGATATAGCATTTCCTCG
AATAAATAATATAAGTTTTTGATTGTTGCCCCCTTCTTTAACTTTATTATTAGCGAGCAG
CCTAGTTGAAAATGGGGCTGGGACTGGTTGAACAGTCTACCCCCCACTTTCAGCTGGAAT
TGCACATGCCGGAGCTTCAGTTGATATAGCAATTTTCTCCCTACATTTAGCTGGAGTCTC
TTCAATTCTTGGGGCTGTCAATTTTATTACAACTGTTATTAATATGCGATCCAGAGGAAT
GACTCTAGACCGAATGCCCCTATTTGTCTGAGCCGTAGCAATCACTGCCCTCTTATTGCT
TCTTTCTCTTCCTGTTTTAGCAGGTGCTATTACTATACTTTTAACTGATCGGAATCTAAA
TACTTCTTTCTTCGACCCGGCGGGTGGTGGGGACCCTATTTTATACCAACACTTATTT
>CROPL230-21
AACTTTATATTTTATTTTTGGTGCTTGATCTGGAATGGTTGGGACTTCTTTAAGTCTTTT
AATTCGAGCTGAGTTAGGCCAGCCAGGATCCTTAATTGGTGACGATCAAATCTATAATGT
GATCGTCACGGCCCATGCTTTTGTAATAATTTTCTTCATAGTTATACCTATCATAATTGG
GGGGTTTGGGAATTGACTTGTTCCCCTAATATTGGGGGCCCCTGATATAGCATTTCCTCG
AATAAATAATATAAGTTTTTGATTGTTGCCCCCTTCTTTAACTTTATTATTAGCGAGCAG
CCTAGTTGAAAATGGGGCTGGGACTGGTTGAACAGTCTACCCCCCACTTTCAGCTGGAAT
TGCACATGCCGGAGCTTCAGTTGATATAGCAATTTTCTCCCTACATTTAGCTGGAGTCTC
TTCAATTCTTGGGGCTGTCAATTTTATTACAACTGTTATTAATATGCGATCCAGAGGAAT
GACTCTAGACCGAATGCCCCTATTTGTCTGAGCCGTAGCAATCACTGCCCTCTTATTGCT
TCTTTCTCTTCCTGTTTTAGCAGGTGCTATTACTATACTTTTAACTGATCGGAATCTAAA
TACTTCTTTCTTCGACCCGGCGGGTGGTGGGGACCCTATTTTATACCAACACTTATTT
>CROPL308-21
AACTTTATATTTTATTTTTGGTGCTTGATCTGGAATGGTTGGGACTTCTTTAAGTCTTTT
AATTCGAGCTGAGTTAGGCCAGCCAGGATCCTTAATTGGTGACGATCAAATCTATAATGT
GATCGTCACGGCCCATGCTTTTGTAATAATTTTCTTCATAGTTATACCTATCATAATTGG
GGGGTTTGGGAATTGACTTGTTCCCCTAATATTGGGGGCCCCTGATATAGCATTTCCTCG
AATAAATAATATAAGTTTTTGATTGTTGCCCCCTTCTTTAACTTTATTATTAGCGAGCAG
CCTAGTTGAAAATGGGGCTGGGACTGGTTGAACAGTCTACCCCCCACTTTCAGCTGGAAT
TGCACATGCCGGAGCTTCAGTTGATATAGCAATTTTCTCCCTACATTTAGCTGGAGTCTC
TTCAATTCTTGGGGCTGTCAATTTTATTACAACTGTTATTAATATGCGATCCAGAGGAAT
GACTCTAGACCGAATGCCCCTATTTGTCTGAGCCGTAGCAATCACTGCCCTCTTATTGCT
TCTTTCTCTTCCTGTTTTAGCAGGTGCTATTACTATACTTTTAACTGATCGGAATCTAAA
TACTTCTTTCTTCGACCCGGCGGGTGGTGGGGACCCTATTTTATACCAACACTTATTT
>CROPL309-21
AACTTTATATTTTATTTTTGGTGCTTGATCTGGAATGGTTGGGACTTCTTTAAGTCTTTT
AATTCGAGCTGAGTTAGGCCAGCCAGGATCCTTAATTGGTGACGATCAAATCTATAATGT
GATCGTCACGGCCCATGCTTTTGTAATAATTTTCTTCATAGTTATACCTATCATAATTGG
GGGGTTTGGGAATTGACTTGTTCCCCTAATATTGGGGGCCCCTGATATAGCATTTCCTCG
AATAAATAATATAAGTTTTTGATTGTTGCCCCCTTCTTTAACTTTATTATTAGCGAGCAG
CCTAGTTGAAAATGGGGCTGGGACTGGTTGAACAGTCTACCCCCCACTTTCAGCTGGAAT
TGCACATGCCGGAGCTTCAGTTGATATAGCAATTTTCTCCCTACATTTAGCTGGAGTCTC
TTCAATTCTTGGGGCTGTCAATTTTATTACAACTGTTATTAATATGCGATCCAGAGGAAT
GACTCTAGACCGAATGCCCCTATTTGTCTGAGCCGTAGCAATCACTGCCCTCTTATTGCT
TCTTTCTCTTCCTGTTTTAGCAGGTGCTATTACTATACTTTTAACTGATCGGAATCTAAA
TACTTCTTTCTTCGACCCGGCGGGTGGTGGGGACCCTATTTTATACCAACACTTATTT
>CROPL310-21
AACTTTATATTTTATTTTTGGTGCTTGATCTGGAATGGTTGGGACTTCTTTAAGTCTTTT
AATTCGAGCTGAGTTAGGCCAGCCAGGATCCTTAATTGGTGACGATCAAATCTATAATGT
GATCGTCACGGCCCATGCTTTTGTAATAATTTTCTTCATAGTTATACCTATCATAATTGG
GGGGTTTGGGAATTGACTTGTTCCCCTAATATTGGGGGCCCCTGATATAGCATTTCCTCG
AATAAATAATATAAGTTTTTGATTGTTGCCCCCTTCTTTAACTTTATTATTAGCGAGCAG
CCTAGTTGAAAATGGGGCTGGGACTGGTTGAACAGTCTACCCCCCACTTTCAGCTGGAAT
TGCACATGCCGGAGCTTCAGTTGATATAGCAATTTTCTCCCTACATTTGGCTGGAGTCTC
TTCAATTCTTGGGGCTGTCAATTTTATTACAACTGTTATTAATATGCGATCCAGAGGAAT
GACTCTAGACCGAATGCCCCTATTTGTCTGAGCCGTAGCAATCACTGCCCTCTTATTGCT
TCTTTCTCTTCCTGTTTTAGCAGGTGCTATTACTATACTTTTAACTGATCGGAATCTAAA
TACTTCTTTCTTCGACCCGGCGGGTGGTGGGGACCCTATTTTATACCAACACTTATTT
>CROPL311-21
AACTTTATATTTTATTTTTGGTGCTTGATCTGGAATGGTTGGGACTTCTTTAAGTCTTTT
AATTCGAGCTGAGTTAGGCCAGCCAGGATCCTTAATTGGTGACGATCAAATCTATAATGT
GATCGTCACGGCCCATGCTTTTGTAATAATTTTCTTCATAGTTATACCTATCATAATTGG
GGGGTTTGGGAATTGACTTGTTCCCCTAATATTGGGGGCCCCTGATATAGCATTTCCTCG
AATAAATAATATAAGTTTTTGATTGTTGCCCCCTTCTTTAACTTTATTATTAGCGAGCAG
CCTAGTTGAAAATGGGGCTGGGACTGGTTGAACAGTCTACCCCCCACTTTCAGCTGGAAT
TGCACATGCCGGAGCTTCAGTTGATATAGCAATTTTCTCCCTACATTTAGCTGGAGTCTC
TTCAATTCTTGGGGCTGTCAATTTTATTACAACTGTTATTAATATGCGATCCAGAGGAAT
GACTCTAGACCGAATGCCCCTATTTGTCTGAGCCGTAGCAATCACTGCCCTCTTATTGCT
TCTTTCTCTTCCTGTTTTAGCAGGTGCTATTACTATACTTTTAACTGATCGGAATCTAAA
TACTTCTTTCTTCGACCCGGCGGGTGGTGGAGACCCTATTTTATACCAACACTTATTT
>CROPL344-21
AACTTTATATTTTATTTTTGGTGCTTGATCTGGAATGGTTGGGACTTCTTTAAGTCTTTT
AATTCGAGCTGAGTTAGGCCAGCCAGGATCCCTAATTGGTGACGATCAAATCTATAATGT
GATCGTCACGGCCCATGCTTTTGTAATAATTTTCTTCATAGTTATACCTATCATAATTGG
GGGGTTTGGGAATTGACTTGTTCCCCTAATATTGGGGGCCCCTGATATAGCATTTCCTCG
AATAAATAATATAAGTTTTTGATTGTTGCCCCCTTCTTTAACTTTATTATTAGCGAGCAG
CCTAGTTGAAAATGGGGCTGGGACTGGTTGAACAGTCTACCCCCCACTTTCAGCTGGAAT
TGCACATGCCGGAGCTTCAGTTGATATAGCAATTTTCTCCCTACATTTAGCTGGAGTCTC
TTCAATTCTTGGGGCTGTCAATTTTATTACAACTGTTATTAATATGCGATCCAGAGGAAT
GACTCTAGACCGAATGCCCCTATTTGTCTGAGCCGTAGCAATCACTGCCCTCTTATTGCT
TCTTTCTCTTCCTGTTTTAGCAGGTGCTATTACTATACTTTTAACTGATCGGAATCTAAA
TACTTCTTTCTTCGACCCGGCGGGTGGTGGGGACCCTATTTTATACCAACACTTATTT
>CROPL352-21
AACTTTATATTTTATTTTTGGTGCTTGATCTGGAATGGTTGGGACTTCTTTAAGTCTTTT
AATTCGAGCTGAGTTAGGCCAGCCAGGATCCTTAATTGGTGACGATCAAATCTATAATGT
GATCGTCACGGCCCATGCTTTTGTAATAATTTTCTTCATAGTTATACCTATCATAATTGG
GGGGTTTGGGAATTGACTTGTTCCCCTAATATTGGGGGCCCCTGATATAGCATTTCCTCG
AATAAATAATATAAGTTTTTGATTGTTGCCCCCTTCTTTAACTTTATTATTAGCGAGCAG
CCTAGTTGAAAATGGGGCTGGGACTGGTTGAACAGTCTACCCCCCACTTTCGGCTGGAAT
TGCACATGCCGGAGCTTCAGTTGATATAGCAATTTTCTCCCTACATTTAGCTGGAGTCTC
TTCAATTCTTGGGGCTGTCAATTTTATTACAACTGTTATTAATATGCGATCCAGAGGAAT
GACCCTAGACCGAATGCCCCTATTTGTCTGAGCCGTAGCAATCACTGCCCTCTTATTGCT
TCTTTCTCTTCCTGTTTTAGCAGGTGCTATTACTATACTTTTAACTGATCGGAATCTAAA
TACTTCTTTCTTCGACCCGGCGGGTGGTGGGGACCCTATTTTATACCAACACTTATTT
>CROPL214-21
AACTTTATATTTTATTTTTGGTGCTTGATCTGGAATGGTTGGGACTTCTTTAAGTCTTTT
AATTCGAGCTGAATTAGGCCAGCCAGGATCCTTAATCGGTGACGATCAAATCTATAATGT
GATCGTCACGGCCCATGCTTTTGTAATAATTTTCTTCATAGTTATACCTATCATAATTGG
GGGGTTTGGGAATTGACTTGTTCCCCTAATATTGGGAGCCCCTGATATAGCATTTCCTCG
AATAAATAATATAAGTTTTTGATTGTTGCCCCCTTCTTTAACTTTATTATTAGCGAGCAG
CCTAGTTGAAAATGGGGCTGGGACTGGTTGAACAGTCTACCCCCCACTTTCAGCTGGAAT
TGCACATGCCGGAGCTTCAGTTGATATGGCAATTTTCTCCCTACATTTAGCGGGAGTCTC
TTCAATTCTTGGGGCTGTCAATTTTATTACAACTGTTATTAATATGCGATCAAGAGGAAT
GACTCTAGACCGAATGCCCCTATTTGTCTGAGCCGTAGCAATCACTGCCCTCTTATTGCT
TCTTTCTCTTCCTGTTTTAGCAGGTGCTATTACTATACTTTTAACTGATCGGAATCTAAA
TACTTCTTTCTTCGACCCGGCGGGTGGTGGAGACCCTATTTTATACCAACACTTATTT
>CROPL332-21
AACTTTATATTTTATTTTTGGTGCTTGATCTGGAATGGTTGGGACTTCTTTAAGTCTTTT
AATTCGAGCTGAATTAGGCCAGCCAGGATCCTTAATCGGTGACGATCAAATCTATAATGT
GATCGTCACGGCCCATGCTTTTGTAATAATTTTCTTCATAGTTATACCTATCATAATTGG
GGGGTTTGGAAATTGACTTGTTCCCCTAATATTGGGAGCCCCTGATATAGCATTTCCTCG
AATAAATAATATAAGTTTTTGATTGTTGCCCCCTTCTTTAACTTTATTATTAGCGAGCAG
CCTAGTTGAAAATGGGGCTGGGACTGGTTGAACAGTCTACCCCCCACTTTCAGCTGGAAT
TGCACATGCCGGAGCTTCAGTTGATATGGCAATTTTCTCCCTACATTTAGCGGGAGTCTC
TTCAATTCTTGGAGCTGTCAATTTTATTACAACTGTTATTAATATGCGATCAAGAGGAAT
GACTCTAGACCGAATGCCCCTATTTGTCTGAGCCGTAGCAATCACTGCCCTCTTATTGCT
TCTTTCTCTTCCTGTTTTAGCAGGTGCTATTACTATACTTTTAACTGATCGGAATCTAAA
TACTTCTTTCTTCGACCCGGCGGGTGGTGGAGACCCTATTTTATACCAACACTTATTT
>CROPL307-21
AACTTTATATTTTATTTTTGGTGCTTGATCTGGAATGGTTGGGACTTCTTTAAGTCTTTT
AATTCGAGCTGAGTTAGGCCAGCCAGGATCCTTAATTGGTGACGATCAAATCTATAATGT
GATCGTCACGGCCCATGCTTTTGTAATAATTTTCTTCATAGTTATACCTATCATAATTGG
GGGGTTTGGGAATTGACTTGTTCCCCTAATACTGGGAGCCCCTGATATAGCATTTCCTCG
AATAAATAATATAAGTTTTTGATTGTTGCCCCCTTCTTTAACTTTATTATTAGCGAGCAG
CCTAGTTGAAAATGGGGCTGGGACTGGTTGAACAGTCTACCCCCCACTTTCAGCTGGAAT
TGCACATGCCGGAGCTTCAGTTGATATGGCAATTTTCTCCCTACATTTAGCGGGAGTCTC
TTCAATTCTTGGGGCTGTCAATTTTATTACAACTGTTATTAATATGCGATCAAGAGGAAT
GACTCTAGACCGAATGCCCCTATTTGTCTGAGCCGTAGCAATCACTGCCCTCTTATTGCT
TCTTTCTCTTCCTGTTTTAGCAGGTGCTATTACTATACTTTTAACTGATCGGAATCTAAA
TACTTCTTTCTTCGATCCGGCGGGTGGTGGAGACCCTATTTTATACCAACACTTATTT
>CROPL349-21
AACTTTATATTTTATTTTTGGCGCTTGATCTGGAATGGTTGGGACTTCTTTAAGTCTTTT
AATTCGAGCTGAGTTAGGCCAGCCAGGATCCTTAATTGGTGACGATCAAATCTATAATGT
GATCGTCACGGCCCATGCTTTTGTAATAATTTTCTTCATAGTTATACCTATCATAATTGG
GGGGTTTGGGAATTGACTTGTTCCCCTAATACTGGGAGCCCCTGATATAGCATTTCCTCG
AATAAATAATATAAGTTTTTGATTGTTGCCCCCTTCTTTAACTTTATTATTAGCGAGCAG
CCTAGTTGAAAATGGGGCTGGGACTGGTTGAACAGTCTACCCCCCACTTTCAGCTGGAAT
TGCACATGCCGGAGCTTCAGTTGATATGGCAATTTTCTCCCTACATTTAGCGGGAGTCTC
TTCAATTCTTGGGGCTGTCAATTTTATTACAACTGTTATTAATATGCGATCAAGAGGAAT
GACTCTAGACCGAATGCCCCTATTTGTCTGAGCCGTAGCAATCACTGCCCTCTTATTGCT
TCTTTCTCTTCCTGTTTTAGCAGGTGCTATTACTATACTTTTAACTGATCGGAATCTAAA
TACTTCTTTCTTCGATCCGGCGGGTGGTGGAGACCCTATTTTATACCAACACTTATTT
>CROPL335-21
AACTTTATATTTTATTTTTGGTGCTTGATCTGGAATGGTTGGGACTTCTTTAAGTCTTTT
AATTCGAGCTGAGTTAGGCCAGCCAGGATCCTTAATTGGTGACGATCAAATCTATAATGT
GATCGTCACGGCCCATGCTTTTGTAATAATTTTCTTCATAGTTATACCTATCATAATTGG
GGGGTTTGGGAATTGACTTGTTCCCCTAATATTGGGAGCCCCTGATATAGCATTTCCTCG
AATAAATAATATAAGTTTTTGATTGTTGCCCCCTTCTTTAACTTTATTATTAGCGAGCAG
CCTAGTTGAAAATGGGGCTGGGACTGGTTGAACAGTCTACCCCCCACTTTCAGCTGGAAT
TGCACATGCCGGAGCTTCAGTTGATATGGCAATTTTCTCCCTACATTTAGCAGGAGTCTC
TTCAATTCTTGGGGCTGTCAATTTTATTACAACTGTTATTAATATGCGATCAAGAGGAAT
GACTCTAGACCGAATGCCCCTATTTGTCTGAGCCGTAGCAATCACTGCCCTCTTATTGCT
TCTTTCTCTTCCTGTTTTAGCAGGTGCTATTACTATACTTTTAACTGATCGGAATCTAAA
TACTTCTTTCTTCGACCCGGCGGGTGGTGGAGACCCTATTTTATACCAACACTTATTT
>CROPL354-21
AACTTTATATTTTATTTTTGGTGCTTGATCTGGAATGGTTGGGACTTCTTTAAGTCTTTT
AATTCGAGCTGAGTTAGGCCAGCCAGGATCCTTAATTGGTGACGATCAAATCTATAATGT
GATCGTCACGGCCCATGCTTTTGTAATAATTTTCTTCATAGTTATACCTATCATAATTGG
GGGGTTTGGGAATTGACTTGTTCCCCTAATATTGGGAGCCCCTGATATAGCATTTCCTCG
AATAAATAATATAAGTTTTTGATTGTTGCCCCCTTCTTTAACTTTATTATTAGCGAGCAG
CCTAGTTGAAAATGGGGCTGGGACTGGTTGAACAGTCTACCCCCCACTTTCAGCTGGAAT
TGCACATGCCGGAGCTTCAGTTGATATGGCAATTTTCTCCCTACATTTAGCAGGAGTCTC
TTCAATTCTTGGGGCTGTCAATTTTATTACAACTGTTATTAATATGCGATCAAGAGGAAT
GACTCTAGACCGAATGCCCCTATTTGTCTGAGCCGTAGCAATCACTGCCCTCTTATTGCT
TCTTTCTCTTCCTGTTTTAGCAGGTGCTATTACTATACTTTTAACTGATCGGAATCTAAA
TACTTCTTTCTTCGACCCAGCGGGTGGTGGAGACCCTATTTTATACCAACACTTATTT
>CROPL312-21
AACTTTATATTTTATTTTTGGTGCTTGATCTGGAATGGTTGGGACTTCTTTAAGTCTTTT
AATTCGAGCTGAGTTAGGCCAGCCAGGATCCTTAATTGGTGACGATCAAATCTATAATGT
GATCGTCACGGCCCATGCTTTTGTAATAATTTTCTTCATAGTTATGCCTATCATAATTGG
GGGGTTTGGGAATTGACTGGTTCCCCTAATATTAGGGGCCCCTGATATAGCATTTCCTCG
AATAAATAATATAAGTTTTTGATTGTTGCCCCCTTCTTTAACTTTATTATTAGCGAGCAG
CCTAGTTGAAAATGGGGCTGGGACTGGTTGAACAGTCTACCCCCCACTTTCAGCTGGAAT
TGCACATGCCGGAGCTTCAGTTGATATAGCAATTTTCTCCCTACATTTAGCTGGAGTCTC
TTCAATTCTGGGGGCTGTCAATTTTATTACAACTGTTATTAATATGCGATCCAGAGGAAT
GACTCTAGACCGAATGCCCCTATTTGTCTGAGCCGTAGCAATCACTGCCCTCTTATTGCT
TCTCTCTCTTCCTGTTTTAGCAGGTGCTATTACTATACTTTTAACTGATCGGAATCTAAA
TACTTCTTTCTTCGACCCGGCGGGTGGTGGGGACCCTATTTTATACCAACACTTATTT
>CROPL036-21
AACTCTATATTTTATCTTTGGTGCTTGATCCGGAATAGTGGGAACTTCTCTTAGCCTCCT
AATTCGAGCTGAACTTGGTCAGCCAGGATCTCTAATTGGTGATGATCAAATTTATAATGT
GATTGTCACAGCCCATGCTTTTGTAATAATTTTCTTTATAGTGATGCCTATTATAATTGG
AGGATTTGGTAATTGGCTTGTCCCCTTAATATTAGGAGCCCCTGATATGGCTTTCCCCCG
AATAAATAATATAAGTTTTTGGTTGTTGCCCCCTTCTTTAACTTTATTATTGGCAAGTAG
CCTAGTGGAAAATGGTGCTGGGACTGGTTGAACGGTTTACCCCCCACTTTCTGCTGGAAT
TGCACATGCCGGAGCTTCAGTTGATATAGCAATTTTCTCCCTTCATTTAGCTGGTGTTTC
TTCAATTTTAGGAGCGGTAAATTTTATCACTACAGTTATTAATATACGATCGAGAGGAAT
AACCTTGGATCGAATACCATTATTTGTCTGAGCGGTAGCAATTACTGCTCTATTATTACT
TCTTTCCCTCCCAGTATTAGCAGGAGCTATCACGATACTTTTAACTGACCGTAATCTAAA
CACCTCCTTTTTTGACCCAGCAGGTGGGGGTGATCCAATTCTTTACCAACACTTATTT
>CROPL124-21
AACTCTATATTTTATCTTTGGTGCTTGATCCGGAATAGTGGGAACTTCTCTTAGCCTCCT
AATTCGAGCTGAACTTGGTCAGCCAGGATCTCTAATTGGTGATGATCAAATTTATAATGT
GATTGTCACAGCCCATGCTTTTGTAATAATTTTCTTTATAGTGATGCCTATTATAATTGG
AGGATTTGGTAATTGGCTTGTCCCCTTAATATTAGGAGCCCCTGATATGGCTTTCCCCCG
AATAAATAATATAAGTTTTTGGTTGTTGCCCCCTTCTTTAACTTTATTATTGGCAAGTAG
CCTAGTGGAAAATGGTGCTGGGACTGGTTGAACGGTTTACCCCCCACTTTCTGCTGGAAT
TGCACATGCCGGAGCTTCAGTTGATATAGCAATTTTCTCCCTTCATTTAGCTGGTGTTTC
TTCAATTTTAGGAGCGGTAAATTTTATCACTACAGTTATTAATATACGATCGAGAGGAAT
AACCTTGGATCGAATACCATTATTTGTCTGAGCGGTAGCAATTACTGCTCTATTATTACT
TCTTTCCCTCCCAGTATTAGCAGGAGCTATCACGATACTTTTAACTGACCGTAATCTAAA
CACCTCCTTTTTTGACCCAGCAGGTGGGGGTGATCCAATTCTTTACCAACACTTATTT
>CROPL212-21
AACTCTATATTTTATCTTTGGTGCTTGATCCGGAATAGTGGGAACTTCTCTTAGCCTCCT
AATTCGAGCTGAACTTGGTCAGCCAGGATCTCTAATTGGTGATGATCAAATTTATAATGT
GATTGTCACAGCCCATGCTTTTGTAATAATTTTCTTTATAGTGATGCCTATTATAATTGG
AGGATTTGGTAATTGGCTTGTCCCCTTAATATTAGGAGCCCCTGATATGGCTTTCCCCCG
AATAAATAATATAAGTTTTTGGTTGTTGCCCCCTTCTTTAACTTTATTATTGGCAAGTAG
CCTAGTGGAAAATGGTGCTGGGACTGGTTGAACGGTTTACCCCCCACTTTCTGCTGGAAT
TGCACATGCCGGAGCTTCAGTTGATATAGCAATTTTCTCCCTTCATTTAGCTGGTGTTTC
TTCAATTTTAGGAGCGGTAAATTTTATCACTACAGTTATTAATATACGATCGAGAGGAAT
AACCTTGGATCGAATACCATTATTTGTCTGAGCGGTAGCAATTACTGCTCTATTATTACT
TCTTTCCCTCCCAGTATTAGCAGGAGCTATCACGATACTTTTAACTGACCGTAATCTAAA
CACCTCCTTTTTTGACCCAGCAGGTGGGGGTGATCCAATTCTTTACCAACACTTATTT
>CROPL216-21
AACTCTATATTTTATCTTTGGTGCTTGATCCGGAATAGTGGGAACTTCTCTTAGCCTCCT
AATTCGAGCTGAACTTGGTCAGCCAGGATCTCTAATTGGTGATGATCAAATTTATAATGT
GATTGTCACAGCCCATGCTTTTGTAATAATTTTCTTTATAGTGATGCCTATTATAATTGG
AGGATTTGGTAATTGGCTTGTCCCCTTAATATTAGGAGCCCCTGATATGGCTTTCCCCCG
AATAAATAATATAAGTTTTTGGTTGTTGCCCCCTTCTTTAACTTTATTATTGGCAAGTAG
CCTAGTGGAAAATGGTGCTGGGACTGGTTGAACGGTTTACCCCCCACTTTCTGCTGGAAT
TGCACATGCCGGAGCTTCAGTTGATATAGCAATTTTCTCCCTTCATTTAGCTGGTGTTTC
TTCAATTTTAGGAGCGGTAAATTTTATCACTACAGTTATTAATATACGATCGAGAGGAAT
AACCTTGGATCGAATACCATTATTTGTCTGAGCGGTAGCAATTACTGCTCTATTATTACT
TCTTTCCCTCCCAGTATTAGCAGGAGCTATCACGATACTTTTAACTGACCGTAATCTAAA
CACCTCCTTTTTTGACCCAGCAGGTGGGGGTGATCCAATTCTTTACCAACACTTATTT
>CROPL228-21
AACTCTATATTTTATCTTTGGTGCTTGATCCGGAATAGTGGGAACTTCTCTTAGCCTCCT
AATTCGAGCTGAACTTGGTCAGCCAGGATCTCTAATTGGTGATGATCAAATTTATAATGT
GATTGTCACAGCCCATGCTTTTGTAATAATTTTCTTTATAGTGATGCCTATTATAATTGG
AGGATTTGGTAATTGGCTTGTCCCCTTAATATTAGGAGCCCCTGATATGGCTTTCCCCCG
AATAAATAATATAAGTTTTTGGTTGTTGCCCCCTTCTTTAACTTTATTATTGGCAAGTAG
CCTAGTGGAAAATGGTGCTGGGACTGGTTGAACGGTTTACCCCCCACTTTCTGCTGGAAT
TGCACATGCCGGAGCTTCAGTTGATATAGCAATTTTCTCCCTTCATTTAGCTGGTGTTTC
TTCAATTTTAGGAGCGGTAAATTTTATCACTACAGTTATTAATATACGATCGAGAGGAAT
AACCTTGGATCGAATACCATTATTTGTCTGAGCGGTAGCAATTACTGCTCTATTATTACT
TCTTTCCCTCCCAGTATTAGCAGGAGCTATCACGATACTTTTAACTGACCGTAATCTAAA
CACCTCCTTTTTTGACCCAGCAGGTGGGGGTGATCCAATTCTTTACCAACACTTATTT
>CROPL333-21
AACTCTATATTTTATCTTTGGTGCTTGATCCGGAATAGTGGGAACTTCTCTTAGCCTCCT
AATTCGAGCTGAACTTGGTCAGCCAGGATCTCTAATTGGTGATGATCAAATTTATAATGT
GATTGTCACAGCCCATGCTTTTGTAATAATTTTCTTTATAGTGATGCCTATTATAATTGG
AGGATTTGGTAATTGGCTTGTCCCCTTAATATTAGGAGCCCCTGATATGGCTTTCCCCCG
AATAAATAATATAAGTTTTTGGTTGTTGCCCCCTTCTTTAACTTTATTATTGGCAAGTAG
CCTAGTGGAAAATGGTGCTGGGACTGGTTGAACGGTTTACCCCCCACTTTCTGCTGGAAT
TGCACATGCCGGAGCTTCAGTTGATATAGCAATTTTCTCCCTTCATTTAGCTGGTGTTTC
TTCAATTTTAGGAGCGGTAAATTTTATCACTACAGTTATTAATATACGATCGAGAGGAAT
AACCTTGGATCGAATACCATTATTTGTCTGAGCGGTAGCAATTACTGCTCTATTATTACT
TCTTTCCCTCCCAGTATTAGCAGGAGCTATCACGATACTTTTAACTGACCGTAATCTAAA
CACCTCCTTTTTTGACCCAGCAGGTGGGGGTGATCCAATTCTTTACCAACACTTATTT
>CROPL334-21
AACTCTATATTTTATCTTTGGTGCTTGATCCGGAATAGTGGGAACTTCTCTTAGCCTCCT
AATTCGAGCTGAACTTGGTCAGCCAGGATCTCTAATTGGTGATGATCAAATTTATAATGT
GATTGTCACAGCCCATGCTTTTGTAATAATTTTCTTTATAGTGATGCCTATTATAATTGG
AGGATTTGGTAATTGGCTTGTCCCCTTAATATTAGGAGCCCCTGATATGGCTTTCCCCCG
AATAAATAATATAAGTTTTTGGTTGTTGCCCCCTTCTTTAACTTTATTATTGGCAAGTAG
CCTAGTGGAAAATGGTGCTGGGACTGGTTGAACGGTTTACCCCCCACTTTCTGCTGGAAT
TGCACATGCCGGAGCTTCAGTTGATATAGCAATTTTCTCCCTTCATTTAGCTGGTGTTTC
TTCAATTTTAGGAGCGGTAAATTTTATCACTACAGTTATTAATATACGATCGAGAGGAAT
AACCTTGGATCGAATACCATTATTTGTCTGAGCGGTAGCAATTACTGCTCTATTATTACT
TCTTTCCCTCCCAGTATTAGCAGGAGCTATCACGATACTTTTAACTGACCGTAATCTAAA
CACCTCCTTTTTTGACCCAGCAGGTGGGGGTGATCCAATTCTTTACCAACACTTATTT
>CROPL351-21
AACTCTATATTTTATCTTTGGTGCTTGATCCGGAATAGTGGGAACTTCTCTTAGCCTCCT
AATTCGAGCTGAACTTGGTCAGCCAGGATCTCTAATTGGTGATGATCAAATTTATAATGT
GATTGTCACAGCCCATGCTTTTGTAATAATTTTCTTTATAGTGATGCCTATTATAATTGG
AGGATTTGGTAATTGGCTTGTCCCCTTAATATTAGGAGCCCCTGATATGGCTTTCCCCCG
AATAAATAATATAAGTTTTTGGTTGTTGCCCCCTTCTTTAACTTTATTATTGGCAAGTAG
CCTAGTGGAAAATGGTGCTGGGACTGGTTGAACGGTTTACCCCCCACTTTCTGCTGGAAT
TGCACATGCCGGAGCTTCAGTTGATATAGCAATTTTCTCCCTTCATTTAGCTGGTGTTTC
TTCAATTTTAGGAGCGGTAAATTTTATCACTACAGTTATTAATATACGATCGAGAGGAAT
AACCTTGGATCGAATACCATTATTTGTCTGAGCGGTAGCAATTACTGCTCTATTATTACT
TCTTTCCCTCCCAGTATTAGCAGGAGCTATCACGATACTTTTAACTGACCGTAATCTAAA
CACCTCCTTTTTTGACCCAGCAGGTGGGGGTGATCCAATTCTTTACCAACACTTATTT
>CROPL357-21
AACTCTATATTTTATCTTTGGTGCTTGATCCGGAATAGTGGGAACTTCTCTTAGCCTCCT
AATTCGAGCTGAACTTGGTCAGCCAGGATCTCTAATTGGTGATGATCAAATTTATAATGT
GATTGTCACAGCCCATGCTTTTGTAATAATTTTCTTTATAGTGATGCCTATTATAATTGG
AGGATTTGGTAATTGGCTTGTCCCCTTAATATTAGGAGCCCCTGATATGGCTTTCCCCCG
AATAAATAATATAAGTTTTTGGTTGTTGCCCCCTTCTTTAACTTTATTATTGGCAAGTAG
CCTAGTGGAAAATGGTGCTGGGACTGGTTGAACGGTTTACCCCCCACTTTCTGCTGGAAT
TGCACATGCCGGAGCTTCAGTTGATATAGCAATTTTCTCCCTTCATTTAGCTGGTGTTTC
TTCAATTTTAGGAGCGGTAAATTTTATCACTACAGTTATTAATATACGATCGAGAGGAAT
AACCTTGGATCGAATACCATTATTTGTCTGAGCGGTAGCAATTACTGCTCTATTATTACT
TCTTTCCCTCCCAGTATTAGCAGGAGCTATCACGATACTTTTAACTGACCGTAATCTAAA
CACCTCCTTTTTTGACCCAGCAGGTGGGGGTGATCCAATTCTTTACCAACACTTATTT
>CROPL359-21
AACTCTATATTTTATCTTTGGTGCTTGATCCGGAATAGTGGGAACTTCTCTTAGCCTCCT
AATTCGAGCTGAACTTGGTCAGCCAGGATCTCTAATTGGTGATGATCAAATTTATAATGT
GATTGTCACAGCCCATGCTTTTGTAATAATTTTCTTTATAGTGATGCCTATTATAATTGG
AGGATTTGGTAATTGGCTTGTCCCCTTAATATTAGGAGCCCCTGATATGGCTTTCCCCCG
AATAAATAATATAAGTTTTTGGTTGTTGCCCCCTTCTTTAACTTTATTATTGGCAAGTAG
CCTAGTGGAAAATGGTGCTGGGACTGGTTGAACGGTTTACCCCCCACTTTCTGCTGGAAT
TGCACATGCCGGAGCTTCAGTTGATATAGCAATTTTCTCCCTTCATTTAGCTGGTGTTTC
TTCAATTTTAGGAGCGGTAAATTTTATCACTACAGTTATTAATATACGATCGAGAGGAAT
AACCTTGGATCGAATACCATTATTTGTCTGAGCGGTAGCAATTACTGCTCTATTATTACT
TCTTTCCCTCCCAGTATTAGCAGGAGCTATCACGATACTTTTAACTGACCGTAATCTAAA
CACCTCCTTTTTTGACCCAGCAGGTGGGGGTGATCCAATTCTTTACCAACACTTATTT
>CROPL303-21
AACTCTATATTTTATCTTTGGTGCTTGATCTGGAATAGTGGGAACTTCTCTTAGCCTCCT
AATTCGAGCTGAACTTGGTCAGCCAGGATCTCTAATTGGTGATGATCAAATTTATAATGT
GATTGTCACAGCCCATGCTTTTGTAATAATTTTCTTTATAGTGATGCCTATTATAATTGG
AGGATTTGGTAATTGGCTTGTCCCCTTAATATTAGGAGCCCCTGATATGGCTTTCCCCCG
AATAAATAATATAAGTTTTTGGTTGTTGCCCCCTTCTTTAACTTTATTATTGGCAAGTAG
CCTAGTGGAAAATGGTGCTGGGACTGGTTGAACGGTTTACCCCCCACTTTCTGCTGGAAT
TGCACATGCCGGAGCTTCAGTTGATATAGCAATTTTCTCCCTTCATTTAGCTGGTGTTTC
TTCAATTTTAGGAGCGGTAAATTTTATCACTACAGTTATTAATATACGATCGAGAGGAAT
AACCTTGGATCGAATACCATTATTTGTCTGAGCGGTAGCAATTACTGCTCTATTATTACT
TCTTTCCCTCCCAGTATTAGCAGGAGCTATCACGATACTTTTAACTGACCGTAATCTAAA
CACCTCCTTTTTTGACCCAGCAGGTGGGGGTGATCCAATTCTTTACCAACACTTATTT
>CROPL042-21
AACTCTATATTTTATCTTTGGTGCTTGATCCGGAATAGTGGGAACTTCTCTTAGTCTCCT
AATTCGGGCTGAACTTGGTCAGCCAGGATCTCTAATTGGTGATGATCAAATTTATAATGT
GATTGTCACAGCCCATGCTTTTGTAATAATTTTCTTTATAGTTATGCCTATTATAATTGG
AGGATTTGGTAATTGACTTGTCCCCTTAATATTAGGAGCCCCTGATATGGCTTTCCCTCG
AATAAATAATATAAGTTTTTGGTTGTTGCCCCCTTCTTTAACTTTATTATTGGCAAGTAG
CCTAGTGGAAAATGGTGCTGGGACTGGTTGAACAGTTTACCCCCCACTTTCTGCTGGAAT
TGCACATGCCGGAGCTTCAGTTGATATAGCAATTTTCTCCCTTCATTTAGCTGGTGTTTC
TTCAATTTTAGGAGCTGTAAATTTTATCACTACCGTTATTAATATACGATCGAGAGGGAT
AACCTTAGATCGAATACCATTATTTGTGTGAGCTGTAGCAATTACTGCCCTATTATTACT
TCTTTCCCTCCCAGTATTAGCAGGAGCTATCACTATACTTTTAACTGACCGTAATCTAAA
CACCTCCTTTTTTGATCCGGCAGGTGGGGGAGATCCAATTCTATACCAACACTTATTC
>CROPL111-21
AACTCTATATTTTATCTTTGGTGCTTGATCTGGAATAGTAGGAACTTCTCTTAGTCTCCT
AATTCGGGCTGAACTTGGTCAGCCAGGATCTCTAATTGGTGATGATCAAATTTATAATGT
GATTGTCACAGCCCATGCTTTTGTAATAATTTTCTTTATAGTCATGCCTATTATAATTGG
AGGATTTGGTAATTGACTTGTCCCCTTAATATTAGGAGCCCCTGATATGGCTTTCCCTCG
AATAAATAATATAAGTTTTTGGTTGTTGCCCCCTTCTTTAACTTTATTATTGGCAAGTAG
CCTAGTGGAAAATGGTGCTGGGACTGGTTGAACAGTTTACCCCCCACTTTCTGCTGGAAT
TGCACATGCTGGAGCTTCAGTTGATATAGCAATTTTCTCCCTTCATTTAGCTGGTGTTTC
TTCAATTTTAGGAGCTGTAAATTTTATCACTACCGTTATTAATATACGATCGAGAGGGAT
AACCTTAGATCGAATACCATTATTTGTGTGAGCTGTAGCAATTACTGCCCTATTATTACT
TCTTTCCCTCCCAGTATTAGCAGGAGCTATCACTATACTTTTAACTGACCGTAATCTAAA
CACCTCCTTTTTTGATCCGGCAGGTGGGGGAGATCCAATTCTATACCAACACTTATTC
>CROPL304-21
AACTCTATATTTTATCTTTGGTGCTTGATCTGGAATAGTAGGAACTTCTCTTAGTCTCCT
AATTCGGGCTGAACTTGGTCAGCCAGGATCTCTAATTGGTGATGATCAAATTTATAATGT
GATTGTCACAGCCCATGCTTTTGTAATAATTTTCTTTATAGTTATGCCTATTATAATTGG
AGGATTTGGTAATTGACTTGTCCCCTTAATATTAGGAGCCCCTGATATGGCTTTCCCTCG
AATAAATAATATAAGTTTTTGGTTGTTGCCCCCTTCTTTAACTTTATTATTGGCAAGTAG
CCTAGTGGAAAATGGTGCTGGGACTGGTTGAACAGTTTACCCCCCACTTTCTGCTGGAAT
TGCACATGCTGGGGCTTCAGTTGATATAGCAATTTTCTCCCTTCATTTAGCTGGTGTTTC
TTCAATTTTAGGAGCTGTAAATTTTATCACTACCGTTATTAATATACGATCGAGAGGGAT
AACCTTAGATCGAATACCATTATTTGTGTGAGCTGTAGCAATTACTGCCCTATTATTACT
TCTTTCCCTCCCAGTATTAGCAGGAGCTATCACTATACTTTTAACTGACCGTAATCTAAA
CACCTCCTTTTTTGATCCGGCAGGTGGGGGAGATCCAATTCTATACCAACACTTATTC
>CROPL362-21
AACTCTATATTTTATCTTTGGTGCTTGATCTGGAATAGTAGGAACTTCTCTTAGTCTCCT
AATTCGGGCTGAACTTGGTCAGCCAGGATCTCTAATTGGTGATGATCAAATTTATAATGT
GATTGTCACAGCCCATGCTTTTGTAATAATTTTCTTTATAGTTATGCCTATTATAATTGG
AGGATTTGGTAATTGACTTGTCCCCTTAATATTAGGAGCCCCTGATATGGCTTTCCCTCG
AATAAATAATATAAGTTTTTGGTTGTTGCCCCCTTCTTTAACTTTATTATTGGCAAGTAG
CCTAGTGGAAAATGGTGCTGGGACTGGTTGAACAGTTTACCCCCCACTTTCTGCTGGAAT
TGCACATGCTGGGGCTTCAGTTGATATAGCAATTTTCTCCCTTCATTTAGCTGGTGTTTC
TTCAATTTTAGGAGCTGTAAATTTTATCACTACCGTTATTAATATACGATCGAGAGGGAT
AACCTTAGATCGAATACCATTATTTGTGTGAGCTGTAGCAATTACTGCCCTATTATTACT
TCTTTCCCTCCCAGTATTAGCAGGAGCTATCACTATACTTTTAACTGACCGTAATCTAAA
CACCTCCTTTTTTGATCCGGCAGGTGGGGGAGATCCAATTCTATACCAACACTTATTC
>CROPL353-21
AACTCTATATTTTATCTTTGGTGCTTGATCTGGAATAGTAGGAACTTCTCTTAGTCTCCT
AATTCGGGCTGAACTTGGTCAGCCAGGATCTCTAATTGGTGATGATCAAATTTATAATGT
GATTGTCACAGCCCATGCTTTTGTAATAATTTTCTTTATAGTTATGCCTATTATAATTGG
AGGATTTGGTAATTGACTTGTCCCCTTAATATTAGGAGCCCCTGATATGGCTTTCCCTCG
AATAAATAATATAAGTTTTTGGTTGTTGCCCCCTTCTTTAACTTTATTATTGGCAAGTAG
CCTAGTGGAAAATGGTGCTGGGACTGGTTGAACAGTTTACCCCCCACTTTCTGCTGGAAT
TGCACATGCTGGGGCTTCAGTTGATATAGCAATTTTCTCCCTTCATTTAGCTGGTGTTTC
TTCAATTTTAGGAGCTGTAAATTTTATCACTACCGTTATTAATATACGATCGAGAGGGAT
AACCTTAGATCGAATACCATTATTTGTGTGAGCTGTAGCAATTACTGCCCTATTATTACT
TCTTTCCCTCCCAGTATTAGCAGGAGCTATCACTATACTTTTAACTGACCGTAATCTAAA
CACCTCCTTTTTTGATCCGGCAGGTGGGGGGGATCCAATTCTATACCAACACTTATTC
>CROPL360-21
AACTCTATATTTTATCTTTGGTGCTTGATCTGGAATAGTAGGAACTTCTCTTAGTCTCCT
AATTCGGGCTGAACTTGGTCAGCCAGGATCTCTAATTGGTGATGATCAAATTTATAATGT
GATTGTCACAGCCCATGCTTTTGTAATAATTTTCTTTATAGTTATGCCTATTATAATTGG
AGGATTTGGTAATTGACTTGTCCCCTTAATATTAGGAGCCCCTGATATGGCCTTCCCTCG
AATAAATAATATAAGTTTTTGGTTGTTGCCCCCTTCTTTAACTTTATTATTGGCAAGTAG
CCTAGTGGAAAATGGTGCTGGGACTGGTTGAACAGTTTACCCCCCACTTTCTGCTGGAAT
TGCACATGCTGGGGCTTCAGTTGATATAGCAATTTTCTCCCTTCATTTAGCTGGTGTTTC
TTCAATTTTAGGAGCTGTAAATTTTATCACTACCGTTATTAATATACGATCGAGAGGGAT
AACCTTAGATCGAATACCATTATTTGTGTGAGCTGTAGCAATTACTGCCCTATTATTACT
TCTTTCCCTCCCAGTATTAGCAGGAGCTATCACTATACTTTTAACTGACCGTAATCTAAA
CACCTCCTTTTTTGATCCGGCAGGTGGGGGAGATCCAATTCTATACCAACACTTATTC
>CROPL366-21
AACTCTATATTTTATCTTTGGTGCTTGATCTGGAATAGTAGGAACTTCTCTTAGTCTCCT
AATTCGGGCTGAACTTGGTCAGCCAGGATCTCTAATTGGTGATGATCAAATTTATAATGT
GATTGTCACAGCCCATGCTTTTGTAATAATTTTCTTTATAGTTATGCCTATTATAATTGG
AGGATTTGGTAATTGACTTGTCCCCTTAATATTAGGAGCCCCTGATATGGCCTTCCCTCG
AATAAATAATATAAGTTTTTGGTTGTTGCCCCCTTCTTTAACTTTATTATTGGCAAGTAG
CCTAGTGGAAAATGGTGCTGGGACTGGTTGAACAGTTTACCCCCCACTTTCTGCTGGAAT
TGCACATGCTGGGGCTTCAGTTGATATAGCAATTTTCTCCCTTCATTTAGCTGGTGTTTC
TTCAATTTTAGGAGCTGTAAATTTTATCACTACCGTTATTAATATACGATCGAGAGGGAT
AACCTTAGATCGAATACCATTATTTGTGTGAGCTGTAGCAATTACTGCCCTATTATTACT
TCTTTCCCTCCCAGTATTAGCAGGAGCTATCACTATACTTTTAACTGACCGTAATCTAAA
CACCTCCTTTTTTGATCCGGCAGGTGGGGGAGATCCAATTCTATACCAACACTTATTC
>CROPL343-21
AACTCTATATTTTATCTTTGGTGCTTGATCTGGAATAGTAGGAACTTCTCTTAGTCTCCT
AATTCGGGCTGAACTTGGTCAGCCAGGATCTCTAATTGGTGATGATCAAATTTATAATGT
GATTGTCACAGCCCATGCTTTTGTAATAATTTTCTTTATAGTTATGCCTATTATAATTGG
AGGATTTGGTAATTGACTTGTCCCCTTAATATTAGGAGCCCCTGATATGGCTTTCCCTCG
AATAAATAATATAAGTTTTTGGTTGTTGCCCCCTTCTTTAACTTTATTATTGGCAAGTAG
CTTAGTGGAAAATGGTGCTGGGACTGGTTGAACAGTTTACCCCCCACTTTCTGCTGGAAT
TGCACATGCTGGGGCTTCAGTTGATATAGCAATTTTCTCCCTTCATTTAGCTGGTGTTTC
TTCAATTTTAGGAGCTGTAAATTTTATCACTACCGTTATTAATATACGATCGAGAGGGAT
AACCTTAGATCGAATACCATTATTTGTGTGAGCTGTAGCAATTACTGCCCTATTATTACT
TCTTTCCCTCCCAGTATTAGCAGGAGCTATCACTATACTTTTAACTGATCGTAATCTAAA
CACCTCCTTTTTTGATCCGGCAGGTGGGGGAGATCCAATTCTATACCAACACTTATTC
>CROPL302-21
AACTCTATATTTTATTTTTGGTGCTTGATCTGGAATAGTAGGAACTTCTCTTAGTCTCCT
AATTCGGGCTGAACTTGGTCAGCCAGGATCTCTAATTGGTGATGATCAAATTTATAATGT
GATTGTCACAGCCCATGCTTTTGTAATAATTTTCTTTATAGTTATGCCTATTATAATTGG
AGGATTTGGTAATTGACTTGTCCCCTTAATATTAGGAGCCCCTGATATGGCCTTCCCTCG
AATAAATAATATAAGTTTTTGGTTGTTGCCCCCTTCTTTAACTTTATTATTGGCAAGTAG
CCTAGTGGAAAATGGTGCTGGGACTGGTTGAACAGTTTACCCCCCACTTTCTGCTGGAAT
TGCACATGCTGGGGCTTCAGTTGATATAGCAATTTTCTCGCTTCATTTAGCTGGTGTTTC
TTCAATTTTAGGAGCTGTAAATTTTATCACTACCGTTATTAATATACGATCGAGAGGGAT
AACCTTATATCGAATACCATTATTTGTGTGAGCTGTAGCAATTACTGCCTTATTATTACT
TCTTTCCCTCCCAGTATTAGCAGGAGCTATCACTATACTTTTAACTGACCGTAATCTAAA
CACCTCCTTTTTTGATCCGGCAGGTGGGGGAGATCCAATTCTATACCAACACTTATTC
>CROPL346-21
AACTCTATATTTTATCTTTGGTGCTTGATCTGGAATAGTAGGAACTTCTCTTAGTCTCCT
AATTCGGGCTGAACTTGGTCAGCCAGGATCTCTAATTGGTGATGATCAAATTTATAATGT
GATTGTCACAGCCCATGCTTTTGTAATAATTTTCTTTATAGTTATGCCTATTATAATTGG
AGGATTTGGTAATTGACTTGTCCCCTTAATATTAGGAGCCCCTGATATGGCCTTCCCTCG
AATAAATAATATAAGTTTTTGGTTGTTGCCCCCTTCTTTAACTTTATTATTGGCAAGTAG
CCTAGTGGAAAATGGTGCTGGGACTGGTTGAACAGTTTACCCCCCACTTTCTGCTGGAAT
TGCACATGCTGGGGCTTCAGTTGATATAGCAATTTTCTCCCTTCATTTAGCTGGTGTTTC
TTCAATTTTAGGAGCGGTAAATTTTATCACGACCGTTATTAATATACGATCGAGAGGGAT
AACCTTAGATCGAATACCATTATTTGTGTGAGCGGTAGCAATTACTGCTTTATTATTACT
TCTTTCCCTCCCAGTATTAGCAGGAGCTATCACTATACTTTTAACTGACCGTAATCTAAA
CACCTCCTTTTTTGATCCGGCAGGTGGGGGAGATCCAATTCTATACCAACACTTATTC
>CROPL112-21
AACTCTATATTTTATCTTTGGTGCTTGATCTGGAATAGTGGGAACTTCTCTTAGTCTCCT
AATTCGAGCTGAACTTGGTCAGCCAGGATCTCTAATTGGTGATGATCAAATTTATAATGT
GATTGTCACAGCCCATGCTTTTGTAATAATTTTCTTTATAGTGATACCTATTATAATTGG
AGGATTTGGTAATTGACTTGTCCCCTTAATATTAGGAGCCCCTGATATAGCTTTCCCTCG
AATAAATAATATAAGTTTTTGATTGTTGCCCCCTTCTTTAACTTTATTATTGGCAAGTAG
CCTAGTGGAAAATGGCGCTGGGACTGGTTGAACAGTTTACCCTCCACTCTCTGCTGGAAT
TGCACATGCTGGAGCTTCAGTTGATATAGCAATTTTTTCTCTTCATTTAGCTGGTGTTTC
TTCAATTTTAGGAGCTGTAAATTTTATCACTACAGTTATTAATATACGATCGAGAGGGAT
AACCCTAGATCGAATACCATTATTTGTTTGAGCTGTAGCAATTACTGCTCTATTATTACT
TCTTTCCCTCCCAGTATTAGCAGGAGCTATCACTATACTTTTAACTGACCGTAATCTAAA
CACCTCCTTTTTTGACCCAGCAGGTGGGGGTGATCCAATTCTATACCAGCACTTATTC
>CROPL260-21
AACTCTATATTTTATCTTTGGTGCTTGATCTGGAATAGTAGGAACTTCTCTTAGTCTCCT
AATTCGAGCTGAACTTGGTCAGCCAGGATCTCTAATTGGTGATGATCAAATTTATAATGT
GATTGTCACAGCCCATGCTTTTGTAATAATTTTCTTTATAGTTATACCTATTATAATTGG
AGGATTTGGTAATTGACTTGTCCCCTTAATATTAGGAGCCCCTGATATAGCTTTCCCTCG
AATAAATAATATAAGTTTTTGATTGTTGCCCCCTTCTTTAACTTTATTATTGGCAAGTAG
CCTAGTGGAAAATGGTGCTGGGACTGGTTGAACAGTTTACCCCCCACTTTCTGCTGGAAT
TGCACATGCTGGAGCTTCAGTTGATATAGCAATTTTCTCTCTTCATTTAGCTGGTGTTTC
TTCAATTTTAGGAGCTGTAAATTTTATCACTACAGTTATTAATATACGATCGAGAGGGAT
AACCTTAGATCGAATACCATTATTTGTTTGAGCTGTAGCAATTACTGCTCTATTATTACT
TCTTTCCCTCCCAGTATTAGCAGGAGCTATCACTATACTTTTAACTGACCGTAATCTAAA
CACCTCCTTTTTTGACCCAGCAGGTGGGGGTGATCCAATTCTATACCAACACTTATTC
>CROPL261-21
AACTCTATATTTTATCTTTGGTGCTTGATCTGGAATAGTGGGAACTTCTCTTAGTCTCCT
AATTCGAGCTGAACTTGGTCAGCCAGGATCTCTAATTGGCGATGATCAAATTTATAATGT
GATTGTCACAGCCCATGCTTTTGTAATAATTTTCTTTATAGTTATACCTATTATAATTGG
AGGATTTGGTAATTGACTTGTCCCCTTAATATTAGGAGCCCCTGATATAGCTTTCCCTCG
AATAAATAATATAAGTTTTTGATTGTTGCCCCCTTCTTTAACTTTATTATTGGCAAGTAG
CCTAGTGGAAAATGGCGCAGGGACTGGTTGAACGGTTTACCCCCCACTCTCTGCTGGAAT
TGCACATGCTGGAGCTTCAGTTGATATAGCAATTTTCTCTCTTCATTTAGCTGGTGTTTC
TTCAATTTTAGGAGCTGTAAATTTTATCACTACAGTTATTAATATACGATCGAGAGGGAT
AACCTTAGATCGAATACCATTATTTGTTTGAGCTGTAGCAATTACTGCTCTATTATTACT
TCTTTCCCTCCCAGTATTAGCAGGAGCTATCACTATACTTTTAACTGACCGTAATCTAAA
CACCTCCTTTTTTGACCCAGCAGGTGGGGGTGATCCAATTCTATACCAACACTTATTC
>CROPL033-21
AACTCTCTATTTTATTTTTGGGGCTTGATCCGGTATAGTAGGAACATCCTTAAGTTTACT
AATTCGAGCTGAATTGGGTCAACCAGGATCCTTAATTGGAGATGACCAAATTTACAACGT
AATTGTTACAGCTCATGCTTTTGTAATAATTTTTTTTATAGTTATACCTATTATAATTGG
AGGATTCGGAAACTGACTCGTCCCTTTAATACTAGGAGCCCCTGATATAGCTTTCCCACG
AATAAATAATATAAGTTTTTGACTCTTACCACCTTCTTTAACTCTTTTATTAGCAAGTAG
ATTAGTAGAAAATGGGGCTGGTACAGGTTGAACTGTTTACCCTCCACTTTCAGCAGGAAT
TGCCCATGCTGGGTCTTCTGTAGACCTTGCAATTTTCTCTCTCCATTTGGCTGGAGTTTC
TTCAATTTTAGGAGCTGTAAACTTTATCACAACTGTAATCAATATACGTTCAGCAGGTAT
AACCTTAGACCGAATACCCTTATTTGTTTGAGCCGTAGTAATTACAGCTTTATTATTACT
GTTATCTTTACCAGTTTTAGCAGGAGCTATTACTATACTTTTAACAGATCGAAACCTTAA
TACTTCTTTCTTCGACCCTGCCGGAGGAGGTGACCCTATTTTATACCAACATTTATTT
>CROPL035-21
AACTCTCTATTTTATTTTTGGGGCTTGATCCGGTATAGTAGGAACATCCTTAAGTTTACT
AATTCGAGCTGAATTGGGTCAACCAGGATCCTTAATTGGAGATGACCAAATTTACAACGT
AATTGTTACAGCTCATGCTTTTGTAATAATTTTTTTTATAGTTATACCTATTATAATTGG
AGGATTCGGAAACTGACTCGTCCCTTTAATACTAGGAGCCCCTGATATAGCTTTCCCACG
AATAAATAATATAAGTTTTTGACTCTTACCACCTTCTTTAACTCTTTTATTAGCAAGTAG
ATTAGTAGAAAATGGGGCTGGTACAGGTTGAACTGTTTACCCTCCACTTTCAGCAGGAAT
TGCCCATGCTGGGTCTTCTGTAGACCTTGCAATTTTCTCTCTCCATTTGGCTGGAGTTTC
TTCAATTTTAGGAGCTGTAAACTTTATCACAACTGTAATCAATATACGTTCAGCAGGTAT
AACCTTAGACCGAATACCCTTATTTGTTTGAGCCGTAGTAATTACAGCTTTATTATTACT
GTTATCTTTACCAGTTTTAGCAGGAGCTATTACTATACTTTTAACAGATCGAAATCTTAA
TACTTCTTTCTTCGACCCTGCCGGAGGAGGTGACCCTATTTTATACCAACATTTATTT
>CROPL185-21
AACTCTCTATTTTATTTTTGGGGCTTGATCCGGTATAGTAGGAACATCCTTAAGTTTACT
AATTCGAGCTGAATTGGGTCAACCAGGATCCTTAATTGGAGATGACCAAATTTACAACGT
AATTGTTACAGCTCATGCTTTTGTAATAATTTTTTTTATAGTTATACCTATTATAATTGG
AGGATTCGGAAACTGACTCGTCCCTTTAATACTAGGAGCCCCTGATATAGCTTTCCCACG
AATAAATAATATAAGTTTTTGACTCTTACCGCCTTCTTTAACTCTTTTATTAGCAAGTAG
ATTAGTAGAAAATGGGGCTGGTACAGGTTGAACTGTTTACCCTCCACTTTCAGCAGGAAT
TGCCCATGCTGGGTCTTCTGTAGACCTTGCAATTTTCTCTCTCCATTTGGCTGGAGTTTC
TTCAATTTTAGGAGCTGTAAACTTTATCACAACTGTAATCAATATACGTTCAGCAGGTAT
AACCTTAGACCGAATACCCTTATTTGTTTGAGCCGTAGTAATTACAGCTTTATTATTACT
GTTATCTTTACCAGTTTTAGCAGGAGCTATTACTATACTTTTAACAGATCGAAATCTTAA
TACTTCTTTCTTCGACCCTGCCGGAGGAGGTGACCCTATTTTATACCAACATTTATTT
>CROPL240-21
AACTCTCTATTTTATTTTTGGGGCTTGATCCGGTATAGTAGGAACATCCTTAAGTTTACT
AATTCGAGCTGAATTGGGTCAACCAGGATCCTTAATTGGGGATGACCAAATTTACAACGT
AATTGTTACAGCTCATGCTTTTGTAATAATTTTTTTTATAGTTATACCTATTATAATTGG
AGGATTCGGAAACTGACTCGTCCCTTTAATACTAGGAGCCCCTGATATAGCTTTCCCACG
AATAAATAATATAAGTTTTTGACTCTTACCACCTTCTTTAACTCTTTTATTAGCAAGTAG
ATTAGTAGAAAATGGGGCTGGTACAGGTTGAACTGTTTACCCCCCACTTTCAGCAGGAAT
TGCCCATGCTGGGTCTTCTGTAGACCTTGCAATTTTCTCTCTCCATTTGGCTGGAGTTTC
TTCAATTTTAGGAGCTGTAAACTTTATCACAACTGTAATCAATATACGTTCAGCAGGTAT
AACCTTAGACCGAATACCCTTATTTGTTTGAGCCGTAGTAATTACAGCTTTATTATTACT
GTTATCTTTACCAGTTTTAGCAGGAGCTATTACTATACTTTTAACAGATCGAAATCTTAA
TACTTCTTTCTTCGACCCTGCCGGAGGAGGTGACCCTATTTTATACCAACATTTATTT
>CROPL144-21
AACTCTCTATTTTATTTTTGGGGCTTGATCCGGTATAGTAGGAACATCCCTAAGTTTACT
AATTCGAGCTGAATTGGGTCAACCAGGATCCTTAATTGGAGATGACCAAATTTACAACGT
AATTGTTACAGCTCATGCTTTTGTAATAATTTTTTTTATAGTTATACCTATTATAATTGG
AGGATTCGGAAACTGACTCGTCCCTTTAATACTAGGAGCCCCTGATATAGCTTTCCCACG
AATAAATAATATAAGTTTTTGACTCTTACCCCCTTCTTTAACTCTTTTATTAGCAAGTAG
ATTAGTAGAAAATGGGGCTGGTACAGGTTGAACTGTTTACCCTCCACTTTCAGCAGGAAT
TGCCCATGCTGGGTCTTCCGTAGACCTTGCAATTTTCTCCCTCCATTTGGCTGGAGTTTC
TTCAATTTTAGGAGCTGTAAACTTTATCACAACTGTAATCAATATACGTTCAGCAGGTAT
AACCTTAGACCGAATACCCTTATTTGTTTGAGCCGTAGTAATTACAGCTTTATTATTACT
GTTATCTTTACCAGTTTTAGCAGGAGCTATTACAATACTTTTAACAGATCGAAATCTTAA
TACTTCTTTCTTCGACCCTGCCGGAGGAGGTGATCCTATTTTATACCAACATTTATTT
>CROPL146-21
AACTCTCTATTTTATTTTTGGGGCTTGATCCGGTATAGTAGGAACATCCCTAAGTTTACT
AATTCGAGCTGAATTGGGTCAACCAGGATCCTTAATTGGAGATGACCAAATTTACAACGT
AATTGTTACAGCTCATGCTTTTGTAATAATTTTTTTTATAGTTATACCTATTATAATTGG
AGGATTCGGAAACTGACTCGTCCCTTTAATACTAGGAGCCCCTGATATAGCTTTCCCACG
AATAAATAATATAAGTTTTTGACTCTTACCCCCTTCTTTAACTCTTTTATTAGCAAGTAG
ATTAGTAGAAAATGGGGCTGGTACAGGTTGAACTGTTTACCCTCCACTTTCAGCAGGAAT
TGCCCATGCTGGGTCTTCCGTAGACCTTGCAATTTTCTCCCTCCATTTGGCTGGAGTTTC
TTCAATTTTAGGAGCTGTAAACTTTATCACAACTGTAATCAATATACGTTCAGCAGGTAT
AACCTTAGACCGAATACCCTTATTTGTTTGAGCCGTAGTAATTACAGCTTTATTATTACT
GTTATCTTTACCAGTTTTAGCAGGAGCTATTACAATACTTTTAACAGATCGAAATCTTAA
TACTTCTTTCTTCGACCCTGCCGGAGGAGGTGATCCTATTTTATACCAACATTTATTT
>CROPL010-21
AACTCTTTACTTTATTTTCGGAGCTTGATCAGGGATAGTCGGGACATCTCTAAGCTTGTT
AATTCGAGCTGAACTAGGCCAACCTGGCTCTCTCATTGGAGATGATCAAATTTACAATGT
GATTGTAACGGCTCACGCTTTTGTAATAATTTTTTTTATAGTAATACCAATCATAATTGG
AGGATTCGGTAACTGGCTAGTTCCATTGATACTGGGAGCTCCAGATATGGCATTTCCTCG
AATAAATAACATAAGTTTTTGGCTGCTTCCCCCTTCTCTAACACTGCTTTTAGCAAGTAG
CCTTGTTGAAAACGGAGCTGGAACTGGGTGAACAGTTTACCCTCCCCTATCTGCGGGAAT
CGCCCATGCTGGGTCTTCCGTTGATATAGCAATTTTCTCATTACATTTAGCAGGAGTCTC
CTCAATCTTAGGGGCTGTAAATTTTATTACTACTGTAATTAATATACGATCAGCGGGGAT
AACTCTTGATCGAATACCTCTATTTGTCTGGGCTGTGGTTATTACAGCATTACTATTACT
TTTATCTTTACCGGTATTGGCTGGAGCAATCACAATACTATTAACGGACCGAAATTTAAA
TACATCGTTTTTTGACCCCGCGGGTGGAGGAGACCCAATTCTGTACCAGCATTTATTT
>CROPL039-21
AACTCTTTACTTTATTTTCGGAGCTTGATCAGGGATAGTCGGGACATCTCTAAGCTTGTT
AATTCGAGCTGAACTAGGCCAACCTGGCTCTCTCATTGGAGATGATCAAATTTACAATGT
GATTGTAACGGCTCACGCTTTTGTAATAATTTTTTTTATAGTAATACCAATCATAATTGG
AGGATTCGGTAACTGGCTAGTTCCATTGATACTGGGAGCTCCAGATATGGCATTTCCTCG
AATAAATAACATAAGTTTTTGGCTGCTTCCCCCTTCTCTAACACTGCTTTTAGCAAGTAG
CCTTGTTGAAAACGGAGCTGGAACTGGTTGAACAGTTTACCCTCCCCTATCTGCGGGAAT
CGCCCATGCTGGGTCTTCCGTCGATATAGCAATTTTCTCATTACATTTAGCAGGAGTCTC
CTCAATCTTAGGGGCTGTAAATTTTATTACTACTGTAATTAATATACGATCAGCGGGGAT
AACTCTTGATCGAATACCTCTATTTGTCTGGGCTGTGGTTATTACAGCATTACTATTACT
TTTATCTTTACCGGTATTGGCTGGAGCAATCACAATACTATTAACGGACCGAAATTTAAA
TACATCGTTTTTTGACCCCGCGGGTGGAGGAGACCCAATTCTGTACCAGCATTTATTT
>CROPL083-21
AACTCTTTACTTTATTTTCGGAGCTTGATCAGGGATAGTCGGGACATCTCTAAGCTTGTT
AATTCGAGCTGAACTAGGCCAACCTGGCTCTCTCATTGGAGATGATCAAATTTACAATGT
GATTGTAACGGCTCACGCTTTTGTAATAATTTTTTTTATAGTAATACCAATCATAATTGG
AGGATTCGGTAACTGGCTAGTTCCATTGATACTGGGAGCTCCAGATATGGCATTTCCTCG
AATAAATAACATAAGTTTTTGGCTGCTTCCCCCTTCTCTAACACTGCTTTTAGCAAGTAG
CCTTGTTGAAAACGGAGCTGGAACTGGTTGAACAGTTTACCCTCCCCTATCTGCGGGAAT
CGCCCATGCTGGGTCTTCCGTCGATATAGCAATTTTCTCATTACATTTAGCAGGAGTCTC
CTCAATCTTAGGGGCTGTAAATTTTATTACTACTGTAATTAATATACGATCAGCGGGGAT
AACTCTTGATCGAATACCTCTATTTGTCTGGGCTGTGGTTATTACAGCATTACTATTACT
TTTATCTTTACCGGTATTGGCTGGAGCAATCACAATACTATTAACGGACCGAAATTTAAA
TACATCGTTTTTTGACCCCGCGGGTGGAGGAGACCCAATTCTGTACCAGCATTTATTT
>CROPL166-21
AACTCTTTACTTTATTTTCGGAGCTTGATCAGGGATAGTCGGGACATCTCTAAGCTTGTT
AATTCGAGCTGAACTAGGTCAACCTGGCTCTCTCATTGGAGATGATCAAATTTACAATGT
GATTGTAACGGCTCACGCTTTTGTAATAATTTTTTTTATAGTAATACCAATCATAATTGG
AGGATTCGGTAACTGGCTAGTTCCATTGATACTGGGAGCTCCAGATATGGCATTTCCTCG
AATAAATAACATAAGTTTTTGGCTGCTTCCCCCTTCTCTAACACTGCTTTTAGCAAGTAG
CCTTGTTGAAAACGGAGCTGGAACTGGTTGAACAGTTTACCCTCCCCTATCTGCGGGAAT
CGCCCATGCTGGGTCTTCCGTCGATATAGCAATTTTCTCATTACATTTAGCAGGAGTCTC
CTCAATCTTAGGGGCTGTAAATTTTATTACTACTGTAATTAATATACGATCAGCGGGGAT
AACTCTTGATCGAATACCTCTATTTGTCTGGGCTGTGGTTATTACAGCATTACTATTACT
TTTATCTTTACCGGTATTGGCTGGAGCAATCACAATACTATTAACGGACCGAAATTTAAA
TACATCGTTTTTTGACCCCGCGGGTGGAGGAGACCCAATTCTGTACCAGCATTTATTT
>CROPL286-21
AACTCTTTACTTTATTTTCGGAGCTTGATCAGGGATAGTCGGGACATCTCTAAGCTTGTT
AATTCGAGCTGAACTAGGTCAACCTGGCTCTCTCATTGGAGATGATCAAATTTACAATGT
GATTGTAACGGCTCACGCTTTTGTAATAATTTTTTTTATAGTAATACCAATCATAATTGG
AGGATTCGGTAACTGGCTAGTTCCATTGATACTGGGAGCTCCAGATATGGCATTTCCTCG
AATAAATAACATAAGTTTTTGGCTGCTTCCCCCTTCTCTAACACTGCTTTTAGCAAGTAG
CCTTGTTGAAAACGGAGCTGGAACTGGTTGAACAGTTTACCCTCCCCTATCTGCGGGAAT
CGCCCATGCTGGGTCTTCCGTCGATATAGCAATTTTCTCATTACATTTAGCAGGAGTCTC
CTCAATCTTAGGGGCTGTAAATTTTATTACTACTGTAATTAATATACGATCAGCGGGGAT
AACTCTTGATCGAATACCTCTATTTGTCTGGGCTGTGGTTATTACAGCATTACTATTACT
TTTATCTTTACCGGTATTGGCTGGAGCAATCACAATACTATTAACGGACCGAAATTTAAA
TACATCGTTTTTTGACCCCGCGGGTGGAGGAGACCCAATTCTGTACCAGCATTTATTT
>CROPL169-21
AACTCTTTACTTTATTTTCGGAGCTTGATCAGGGATAGTCGGGACATCTCTAAGCTTGTT
AATTCGAGCTGAACTAGGCCAACCTGGCTCTCTCATTGGAGATGATCAAATTTACAATGT
GATTGTAACGGCTCACGCTTTTGTAATAATTTTTTTTATAGTAATACCAATCATAATTGG
AGGATTCGGTAACTGGCTAGTTCCATTGATACTGGGAGCTCCAGATATGGCATTTCCTCG
AATAAATAACATAAGTTTTTGGCTGCTTCCCCCTTCTCTAACACTGCTTTTAGCAAGTAG
CCTTGTTGAAAACGGAGCTGGAACTGGTTGAACAGTTTACCCTCCCCTATCTGCGGGAAT
CGCCCATGCTGGGTCTTCCGTCGATATAGCAATTTTCTCATTACATTTAGCAGGAGTCTC
CTCAATCTTAGGGGCTGTAAATTTTATTACTACTGTAATTAATATACGATCAGCGGGGAT
AACTCTTGATCGAATACCTCTATTTGTCTGGGCTGTGGTTATTACAGCATTACTATTACT
TTTATCTTTACCGGTATTGGCTGGAGCAATCACGATACTATTAACGGACCGAAATTTAAA
TACATCGTTTTTTGACCCCGCGGGTGGAGGAGACCCAATTCTGTACCAGCATTTATTT
>CROPL213-21
AACTCTTTACTTTATTTTCGGAGCTTGATCAGGGATAGTCGGGACATCTCTAAGCTTGTT
AATTCGAGCTGAACTAGGCCAACCTGGCTCTCTCATTGGAGATGATCAAATTTACAATGT
GATTGTAACGGCTCACGCTTTTGTAATAATTTTTTTTATAGTAATACCAATCATAATTGG
GGGATTCGGTAACTGGCTAGTTCCATTGATACTGGGAGCTCCAGATATGGCATTTCCTCG
AATAAATAACATAAGTTTTTGGCTGCTTCCCCCTTCTCTAACACTGCTTTTAGCAAGTAG
CCTTGTTGAAAACGGAGCTGGAACTGGTTGAACAGTTTACCCTCCCCTATCTGCGGGAAT
CGCCCATGCTGGGTCTTCCGTCGATATAGCAATTTTCTCATTACATTTAGCAGGAGTCTC
CTCAATCTTAGGGGCTGTAAATTTTATTACTACTGTAATTAATATACGATCAGCGGGGAT
AACTCTTGATCGAATACCTCTATTTGTCTGGGCTGTGGTTATTACAGCATTACTATTACT
TTTATCTTTACCGGTATTGGCTGGAGCAATCACAATACTATTAACGGACCGAAATTTAAA
TACATCGTTTTTTGACCCCGCGGGTGGAGGAGACCCAATTCTGTACCAGCATTTATTT
>CROPL077-21
AACTCTTTACTTTATTTTCGGAGCTTGATCAGGGATAGTCGGGACATCTCTAAGCTTGTT
AATTCGAGCTGAACTAGGCCAACCTGGCTCTCTCATTGGAGATGATCAAATTTACAATGT
GATTGTAACGGCTCACGCTTTTGTAATAATTTTTTTTATAGTAATACCAATCATAATTGG
AGGATTCGGTAACTGGCTAGTTCCATTGATACTGGGAGCTCCAGATATGGCATTTCCTCG
AATAAATAACATAAGTTTTTGGCTGCTTCCCCCTTCTCTAACACTGCTTTTAGCAAGTAG
CCTTGTTGAAAACGGAGCTGGAACTGGTTGAACAGTTTACCCTCCCCTATCTGCGGGAAT
CGCCCATGCTGGGTCTTCTGTCGATATAGCAATTTTCTCATTACATTTAGCAGGAGTCTC
CTCAATCTTAGGGGCTGTAAATTTTATTACTACTGTAATTAATATACGATCAGCGGGGAT
AACTCTTGATCGAATACCTCTATTTGTCTGGGCTGTGGTTATTACAGCATTACTATTACT
TTTATCTTTACCGGTATTGGCTGGAGCAATCACAATACTATTAACGGACCGAAATTTAAA
TACATCGTTTTTTGACCCCGCGGGTGGGGGAGACCCAATTCTGTACCAGCATTTATTT
>CROPL114-21
AACTCTTTACTTTATTTTCGGAGCTTGATCAGGGATAGTCGGGACATCTCTAAGCTTGTT
AATTCGAGCTGAATTAGGTCAACCTGGCTCTCTCATTGGAGATGATCAAATTTACAATGT
GATTGTAACGGCTCACGCTTTTGTAATAATTTTTTTTATAGTAATACCAATCATAATTGG
AGGATTCGGTAACTGGCTAGTTCCATTGATACTGGGAGCTCCAGATATGGCATTTCCTCG
AATAAATAACATAAGTTTTTGGCTGCTTCCCCCTTCTCTAACACTGCTTTTAGCAAGTAG
CCTTGTTGAAAACGGAGCTGGAACTGGTTGAACAGTTTACCCTCCCCTATCTGCGGGAAT
CGCCCATGCTGGGTCTTCCGTCGATATAGCAATTTTCTCATTACATTTAGCAGGAGTCTC
CTCAATCTTAGGGGCTGTAAATTTTATTACTACTGTAATTAATATACGATCAGCGGGGAT
AACTCTTGATCGAATACCTCTATTTGTCTGGGCTGTGGTTATTACAGCATTACTATTACT
TTTATCTTTACCGGTATTGGCTGGAGCAATCACAATACTATTAACGGACCGAAATTTAAA
TACATCGTTTTTTGACCCCGCGGGTGGGGGAGACCCAATTCTGTACCAGCATTTATTT
>CROPL215-21
AACTCTTTACTTTATTTTCGGAGCTTGATCAGGGATAGTCGGGACATCTCTAAGCTTGTT
AATTCGAGCTGAATTAGGTCAACCTGGCTCTCTCATTGGAGATGATCAAATTTACAATGT
GATTGTAACGGCTCACGCTTTTGTAATAATTTTTTTTATAGTAATACCAATCATAATTGG
AGGATTCGGTAACTGGCTAGTTCCATTGATACTGGGAGCTCCAGATATGGCATTTCCTCG
AATAAATAACATAAGTTTTTGGCTGCTTCCCCCTTCTCTAACACTGCTTTTAGCAAGTAG
CCTTGTTGAAAACGGAGCTGGAACTGGTTGAACAGTTTACCCTCCCCTATCTGCGGGAAT
CGCCCATGCTGGGTCTTCCGTCGATATAGCAATTTTCTCATTACATTTAGCAGGAGTCTC
CTCAATCTTAGGGGCTGTAAATTTTATTACTACTGTAATTAATATACGATCAGCGGGGAT
AACTCTTGATCGAATACCTCTATTTGTCTGGGCTGTGGTTATTACAGCATTACTATTACT
TTTATCTTTACCGGTATTGGCTGGAGCAATCACAATACTATTAACGGACCGAAATTTAAA
TACATCGTTTTTTGACCCCGCGGGTGGGGGAGACCCAATTCTGTACCAGCATTTATTT
>CROPL126-21
AACTCTTTACTTTATTTTCGGAGCTTGATCAGGGATAGTCGGGACATCTCTAAGCTTGTT
AATTCGAGCTGAACTAGGCCAACCTGGCTCTCTCATTGGAGATGATCAAATTTACAATGT
GATTGTAACGGCTCACGCTTTTGTAATAATTTTTTTTATAGTAATACCAATCATAATTGG
AGGATTCGGAAACTGGCTAGTTCCATTGATACTGGGAGCTCCAGATATGGCATTTCCTCG
AATAAATAACATAAGTTTTTGGCTGCTTCCCCCTTCTCTAACACTGCTTTTAGCAAGTAG
CCTTGTTGAAAACGGAGCTGGAACTGGTTGAACAGTTTACCCTCCCCTATCTGCGGGAAT
CGCCCATGCTGGGTCTTCCGTCGATATAGCAATTTTCTCATTACATTTAGCAGGAGTCTC
CTCAATCTTAGGGGCTGTAAATTTTATTACTACTGTAATTAATATACGATCAGCGGGGAT
AACTCTTGATCGAATACCTCTATTTGTCTGGGCTGTGGTTATTACAGCATTACTATTACT
TTTATCTTTACCGGTATTGGCTGGAGCAATCACAATACTATTAACGGACCGAAATTTAAA
TACATCGTTTTTTGACCCCGCGGGTGGAGGAGACCCAATTCTGTACCAGCATTTATTT
>CROPL227-21
AACTCTTTACTTTATTTTCGGAGCTTGATCAGGGATAGTCGGGACATCTCTAAGCTTGTT
AATTCGAGCTGAACTAGGTCAACCTGGCTCTCTCATTGGAGATGATCAAATTTACAATGT
GATTGTAACGGCTCACGCTTTTGTAATAATTTTTTTTATAGTAATACCAATCATAATTGG
AGGATTCGGTAACTGGCTAGTTCCATTGATACTGGGAGCTCCAGATATGGCATTTCCTCG
AATAAATAACATAAGTTTTTGGCTGCTTCCCCCTTCTCTAACACTGCTTTTAGCAAGTAG
CCTTGTTGAAAACGGAGCTGGAACTGGTTGAACAGTTTACCCTCCCCTATCTGCGGGAAT
CGCCCATGCTGGGTCTTCCGTCGACATAGCAATTTTCTCATTACATTTAGCAGGAGTCTC
CTCAATCTTAGGGGCTGTAAATTTTATTACTACTGTAATTAATATACGATCAGCGGGAAT
AACTCTCGATCGAATACCTCTATTTGTCTGGGCTGTGGTTATTACAGCATTGCTATTACT
TTTATCTTTACCGGTATTGGCTGGAGCAATCACAATACTATTAACGGACCGAAATTTAAA
TACATCGTTTTTTGACCCCGCGGGTGGAGGAGACCCAATTCTGTACCAGCATTTATTT
>CROPL226-21
AACTCTTTACTTTATTTTCGGAGCTTGATCAGGTATAGTCGGGACATCTCTAAGCTTGTT
AATTCGAGCTGAACTAGGTCAACCTGGCTCTCTCATTGGAGATGATCAAATTTACAATGT
GATTGTAACGGCTCACGCTTTTGTAATAATTTTTTTTATAGTAATACCAATCATAATTGG
AGGATTCGGTAACTGGCTAGTTCCATTGATACTGGGAGCTCCAGATATAGCATTTCCTCG
AATAAATAACATAAGTTTTTGGCTGCTTCCCCCTTCTCTAACACTGCTTTTAGCAAGTAG
CCTTGTTGAAAATGGAGCTGGAACTGGTTGAACAGTTTACCCTCCCCTATCTGCGGGAAT
CGCCCATGCTGGGTCTTCCGTCGATATAGCAATTTTCTCATTACATTTAGCAGGAGTCTC
CTCAATCTTAGGGGCTGTAAATTTTATTACTACTGTAATTAATATACGATCAGCGGGGAT
AACTCTTGATCGAATACCTCTATTTGTCTGGGCTGTGGTTATTACAGCATTACTATTACT
TTTATCTTTACCGGTATTGGCTGGAGCAATCACAATACTATTAACGGACCGAAATTTAAA
TACATCGTTTTTTGACCCCGCGGGTGGGGGAGACCCAATTCTGTACCAGCATTTATCT
>CROPL150-21
AACTCTTTACTTTATTTTCGGAGCTTGATCAGGTATAGTCGGGACATCTCTAAGCTTGTT
AATTCGAGCTGAACTAGGTCAACCTGGCTCTCTCATTGGAGATGATCAAATTTACAATGT
GATTGTAACGGCTCACGCTTTTGTAATAATTTTTTTTATAGTAATACCAATCATAATTGG
AGGATTTGGTAACTGGCTAGTTCCATTGATACTGGGAGCTCCAGATATGGCATTTCCTCG
AATAAATAACATAAGTTTTTGGCTGCTTCCCCCTTCTCTAACACTGCTTTTAGCAAGTAG
CCTTGTTGAAAACGGAGCTGGAACTGGTTGAACAGTTTACCCTCCCCTATCTGCGGGGAT
CGCCCATGCTGGGTCTTCCGTCGATATAGCAATTTTCTCGTTACATTTAGCAGGAGTCTC
CTCAATCTTAGGGGCTGTAAATTTTATTACTACTGTAATTAATATACGATCAGCGGGGAT
AACTCTTGATCGAATACCTCTATTTGTCTGGGCTGTGGTTATTACAGCATTACTATTACT
TTTATCTTTACCGGTATTGGCTGGAGCAATCACAATACTATTAACGGACCGAAATTTAAA
TACATCGTTTTTTGACCCCGCGGGTGGGGGAGACCCAATTCTGTACCAGCATTTATAT
>CROPL372-21
AACTCTTTACTTTATTTTCGGAGCTTGATCAGGGATAGTCGGGACATCTCTAAGCTTGTT
AATTCGAGCTGAACTAGGTCAACCTGGCTCTCTCATTGGAGATGATCAAATTTACAATGT
GATTGTAACGGCTCACGCTTTTGTAATAATTTTTTTTATAGTAATACCAATCATAATTGG
AGGATTCGGTAACTGGCTAGTTCCATTGATACTGGGAGCTCCAGATATGGCATTTCCTCG
AATAAATAACATAAGTTTTTGGCTGCTTCCCCCTTCTCTAACACTGCTTTTAGCAAGTAG
CCTTGTTGAAAACGGAGCTGGAACTGGTTGAACAGTTTACCCGCCCCTATCTGCGGGAAT
CGCCCATGCTGGGTCTTCCGTCGACATAGCAATTTTCTCATTACATTTAGCAGGAGTCTC
CTCAATCTTAGGGGCTGTAAATTTTATTACTACTGTAATTAATATACGATCAGCGGGAAT
AACTCTTGATCGAATACCTCTATTTGTCTGGGCTGTAGTAATTACAGCATTACTATTACT
TTTATCTTTACCGGTATTGGCTGGAGCAATCACAATACTATTAACGGACCGAAATTTAAA
TACATCGTTTTTTGACCCCGCGGGTGGAGGAGACCCAATTCTGTACCAGCATTTATTT
>CROPL257-21
AACTCTTTACTTTATTTTCGGAGCTTGATCAGGGATAGTCGGGACATCTCTAAGCTTGTT
AATTCGAGCTGAACTAGGTCAACCTGGCTCTCTCATTGGAGATGATCAAATTTACAATGT
GATTGTAACAGCTCACGCTTTTGTAATAATTTTTTTTATAGTAATACCAATCATAATTGG
AGGATTCGGTAACTGGTTAGTCCCATTGATACTAGGAGCCCCAGATATGGCATTTCCTCG
AATAAATAACATAAGTTTTTGGCTGCTTCCCCCTTCTCTAACACTGCTTTTAGCAAGTAG
CCTTGTTGAAAACGGAGCTGGAACTGGTTGAACAGTTTACCCTCCCCTATCTGCGGGAAT
CGCCCATGCTGGGTCTTCCGTCGACATAGCAATTTTCTCATTACATTTAGCAGGAGTCTC
CTCAATCTTAGGGGCTGTAAATTTTATTACTACTGTAATTAATATACGATCAGCGGGGAT
AACTCTTGATCGAATACCTCTATTTGTCTGGGCTGTGGTTATTACAGCATTACTATTACT
TTTATCTTTACCAGTATTAGCTGGAGCAATCACAATACTATTAACGGACCGAAATTTAAA
TACATCGTTTTTTGACCCCGCGGGTGGAGGAGATCCAATTCTGTACCAGCATTTATTT
>CROPL281-21
AACTCTTTACTTTATTTTCGGAGCTTGATCAGGGATAGTCGGGACATCTCTAAGCTTGTT
AATTCGAGCTGAACTAGGTCAACCTGGCTCTCTCATTGGAGATGATCAAATTTACAATGT
GATTGTAACAGCTCACGCTTTTGTAATAATTTTTTTTATAGTAATACCAATCATAATTGG
AGGATTCGGTAACTGGTTAGTCCCATTGATACTAGGAGCTCCAGATATGGCATTTCCTCG
AATAAATAACATAAGTTTTTGGCTGCTTCCCCCTTCTCTAACACTGCTTTTAGCAAGTAG
CCTTGTTGAAAACGGAGCTGGAACTGGTTGAACAGTTTACCCTCCCCTATCTGCGGGAAT
CGCCCATGCTGGGTCTTCCGTCGACATAGCAATTTTCTCATTACATTTAGCAGGAGTCTC
CTCAATCTTAGGGGCTGTAAATTTTATTACTACTGTAATTAATATACGATCAGCGGGGAT
AACTCTTGATCGAATACCTCTATTTGTCTGGGCTGTGGTTATTACAGCATTACTATTACT
TTTATCTTTACCAGTATTAGCTGGAGCAATCACAATACTATTAACGGACCGAAATTTAAA
TACATCGTTTTTTGACCCCGCGGGTGGAGGAGATCCAATTCTGTACCAGCATTTATTT
>CROPL258-21
AACTCTTTACTTTATTTTCGGAGCTTGATCAGGGATAGTCGGGACATCTCTAAGCTTGTT
AATTCGAGCTGAACTAGGTCAACCTGGCTCTCTCATTGGAGATGATCAAATTTACAATGT
GATTGTAACAGCTCACGCTTTTGTAATAATTTTTTTTATAGTAATACCAATCATAATTGG
AGGATTCGGTAACTGGTTAGTCCCATTGATACTAGGAGCTCCAGATATGGCATTTCCTCG
AATAAATAACATAAGTTTTTGGCTGCTTCCCCCTTCTCTAACACTGCTTTTAGCAAGTAG
CCTTGTTGAAAACGGAGCTGGAACTGGTTGAACAGTTTACCCTCCCCTATCTGCGGGAAT
CGCCCATGCTGGGTCTTCCGTCGACATAGCAATTTTCTCATTACATTTAGCAGGAGTCTC
CTCAATCTTAGGGGCTGTAAATTTTATTACTACTGTAATTAATATACGATCAGCGGGGAT
AACTCTTGATCGAATACCTCTATTTGTCTGGGCTGTGGTTATTACAGCATTACTATTACT
TTTATCTTTACCAGTATTAGCTGGAGCAATCACAATACTATTAACGGACCGAAATTTAAA
TACATCGTTTTTTGACCCCGCGGGTGGAGGAGATCCGATTCTGTACCAACATTTATTT
>CROPL034-21
AACTCTTTACTTTATTTTCGGAGCTTGATCAGGAATAGTGGGAACATCTTTAAGCTTATT
AATTCGAGCTGAATTAGGCCAACCTGGCTCTCTCATTGGAGATGATCAAATTTATAATGT
TATTGTAACAGCCCACGCTTTTGTAATAATTTTTTTTATAGTAATACCCATCATAATTGG
AGGATTCGGTAACTGACTAGTTCCCTTAATACTCGGAGCCCCAGATATGGCATTCCCCCG
AATAAACAATATAAGTTTTTGATTACTGCCCCCCTCCCTTACTCTACTTTTAGCAAGTAG
CCTTGTTGAAAATGGAGCTGGGACTGGTTGAACAGTTTACCCTCCCCTATCTGCTGGAAT
TGCCCATGCCGGCTCTTCAGTTGATATAGCAATTTTTTCATTACACTTAGCGGGGGTTTC
CTCAATTTTAGGTGCTGTAAATTTTATTACAACTGTAATCAATATACGGTCAGCTGGAAT
AACTTTAGATCGAATACCTTTATTTGTATGAGCTGTAGTAATTACAGCCTTATTACTACT
TCTTTCTTTACCGGTATTAGCCGGAGCAATTACGATACTATTAACGGATCGTAACCTAAA
TACATCATTTTTTGACCCAGCTGGTGGGGGAGACCCCATTCTGTATCAACATTTATTC
>CROPL069-21
AACTCTTTACTTTATTTTCGGAGCTTGATCAGGAATAGTAGGAACATCTTTAAGCTTATT
AATTCGAGCTGAATTAGGCCAACCTGGCTCTCTCATTGGAGATGATCAAATTTATAATGT
TATTGTAACAGCCCACGCTTTTGTAATAATTTTTTTTATAGTAATACCCATCATAATTGG
AGGATTCGGTAACTGACTAGTTCCCTTAATACTAGGAGCCCCAGATATGGCATTCCCCCG
AATAAACAATATAAGTTTTTGATTACTGCCCCCCTCCCTTACTCTACTTTTAGCAAGTAG
CCTTGTTGAAAATGGAGCTGGGACTGGTTGAACAGTTTACCCTCCCCTATCTGCTGGAAT
TGCCCATGCCGGCTCTTCAGTTGATATAGCAATTTTTTCATTACACTTAGCTGGGGTTTC
CTCAATTTTAGGTGCTGTAAATTTTATTACAACTGTAATCAATATACGGTCAGCTGGAAT
AACTTTAGATCGAATACCTTTATTTGTATGAGCTGTAGTAATTACAGCCTTATTACTACT
TCTTTCTTTACCGGTATTAGCCGGAGCAATTACGATACTATTAACGGATCGTAACCTAAA
TACATCATTTTTTGACCCAGCTGGTGGGGGAGACCCCATTCTGTATCAACATTTATTC
>CROPL345-21
AACTCTTTACTTTATTTTCGGAGCTTGATCAGGAATAGTAGGAACATCTTTAAGCTTATT
AATTCGAGCTGAATTAGGCCAACCTGGCTCTCTCATTGGAGATGATCAAATTTATAATGT
TATTGTAACAGCCCACGCTTTTGTAATAATTTTTTTTATAGTAATACCCATCATAATTGG
AGGATTCGGTAACTGACTAGTTCCCTTAATACTCGGAGCCCCAGATATGGCATTCCCCCG
AATAAACAATATAAGTTTTTGATTACTGCCCCCCTCCCTTACTCTACTTTTAGCAAGTAG
CCTTGTTGAAAATGGAGCTGGGACTGGTTGAACAGTTTACCCTCCCCTATCTGCTGGAAT
TGCCCATGCCGGCTCTTCAGTTGACATAGCAATTTTTTCATTACACTTAGCTGGGGTTTC
CTCAATTTTAGGTGCTGTAAATTTTATTACAACTGTAATCAATATACGGTCAGCTGGAAT
AACTTTAGATCGAATACCTTTATTTGTATGAGCTGTAGTAATTACAGCCTTATTACTACT
TCTTTCTTTACCGGTATTAGCCGGAGCAATTACGATACTATTAACGGATCGTAACCTAAA
TACATCATTTTTTGACCCAGCTGGTGGGGGAGACCCCATTCTGTATCAACATTTATTC
>CROPL080-21
AACTCTTTACTTTATTTTCGGAGCGTGATCAGGGATAGTCGGGACATCTTTAAGCTTATT
AATTCGAGCCGAATTAGGTCAACCTGGCTCTCTCATTGGAGACGATCAAATTTATAATGT
TATTGTAACAGCCCACGCCTTTGTAATAATTTTTTTTATAGTAATGCCAATCATAATTGG
AGGATTTGGTAATTGACTAGTGCCCTTAATACTCGGAGCCCCAGATATGGCATTCCCCCG
AATAAATAATATAAGTTTTTGATTACTGCCCCCCTCCCTTACTCTGCTTTTAGCAAGTAG
CCTTGTTGAAAATGGAGCTGGGACTGGTTGGACAGTTTACCCTCCCCTATCCGCCGGAAT
TGCTCATGCTGGCTCGTCCGTTGATATAGCAATTTTTTCATTACACTTAGCTGGAGTCTC
CTCAATTTTAGGGGCTGTAAATTTTATTACCACTGTAATCAATATGCGGTCAGCTGGAAT
AACCCTAGATCGAATGCCTCTATTTGTATGAGCTGTTGTAATTACGGCCTTATTGTTACT
TCTTTCTTTACCGGTTTTAGCCGGAGCAATCACGATACTACTAACTGATCGTAACCTAAA
TACATCCTTCTTTGACCCCGCAGGTGGGGGAGACCCAATTCTGTACCAACATTTATTC
>CROPL160-21
AACTCTTTACTTTATTTTCGGAGCGTGATCAGGGATAGTCGGGACATCTTTAAGCTTATT
AATTCGAGCCGAATTAGGTCAACCTGGCTCTCTCATTGGAGACGATCAAATTTATAATGT
TATTGTAACAGCCCACGCCTTTGTAATAATTTTTTTTATAGTAATGCCAATCATAATTGG
AGGATTTGGTAATTGACTAGTGCCCTTAATACTCGGAGCCCCAGATATGGCATTCCCCCG
AATAAATAATATAAGTTTTTGATTACTGCCCCCCTCCCTTACTCTGCTTTTAGCAAGTAG
CCTTGTTGAAAATGGAGCTGGGACTGGTTGGACAGTTTACCCTCCCCTATCTGCCGGAAT
TGCTCATGCTGGCTCGTCCGTTGATATAGCAATTTTTTCATTACACTTAGCTGGAGTCTC
CTCAATTTTAGGGGCTGTAAATTTTATTACCACTGTAATCAATATGCGGTCAGCTGGAAT
AACCCTAGATCGAATGCCTCTATTTGTATGAGCTGTTGTAATTACGGCCTTATTGTTACT
TCTTTCTTTACCGGTTTTAGCCGGAGCAATCACGATACTACTAACTGATCGTAACCTAAA
TACATCCTTCTTTGACCCCGCAGGTGGGGGAGACCCAATTCTGTACCAACATTTATTC
>CROPL161-21
AACTCTTTACTTTATTTTCGGAGCGTGATCAGGGATAGTCGGGACATCTTTAAGCTTATT
AATTCGAGCCGAATTAGGTCAACCTGGCTCTCTCATTGGAGACGATCAAATTTATAATGT
TATTGTAACAGCCCACGCCTTTGTAATAATTTTTTTTATAGTAATGCCAATCATAATTGG
AGGATTTGGTAATTGACTAGTGCCCTTAATACTCGGAGCCCCAGATATGGCATTCCCCCG
AATAAATAATATAAGTTTTTGATTACTGCCCCCCTCCCTTACTCTGCTTTTAGCAAGTAG
CCTTGTTGAAAATGGAGCTGGGACTGGTTGGACAGTTTACCCTCCCCTATCTGCCGGAAT
TGCTCATGCTGGCTCGTCCGTTGATATAGCAATTTTTTCATTACACTTAGCTGGAGTCTC
CTCAATTTTAGGGGCTGTAAATTTTATTACCACTGTAATCAATATGCGGTCAGCTGGAAT
AACCCTAGATCGAATGCCTCTATTTGTATGAGCTGTTGTAATTACGGCCTTATTGTTACT
TCTTTCTTTACCGGTTTTAGCCGGAGCAATCACGATACTACTAACTGATCGTAACCTAAA
TACATCCTTCTTTGACCCCGCAGGTGGGGGAGACCCAATTCTGTACCAACATTTATTC
>CROPL174-21
AACTCTTTACTTTATTTTCGGAGCGTGATCAGGGATAGTCGGGACATCTTTAAGCTTATT
AATTCGAGCCGAATTAGGTCAACCTGGCTCTCTCATTGGAGACGATCAAATTTATAATGT
TATTGTAACAGCCCACGCCTTTGTAATAATTTTTTTTATAGTAATGCCAATCATAATTGG
AGGATTTGGTAATTGACTAGTGCCCTTAATACTCGGAGCCCCAGATATGGCATTCCCCCG
AATAAATAATATAAGTTTTTGATTACTGCCCCCCTCCCTTACTCTGCTTTTAGCAAGTAG
CCTTGTTGAAAATGGAGCTGGGACTGGTTGGACAGTTTACCCTCCCCTATCTGCCGGAAT
TGCTCATGCTGGCTCGTCCGTTGATATAGCAATTTTTTCATTACACTTAGCTGGAGTCTC
CTCAATTTTAGGGGCTGTAAATTTTATTACCACTGTAATCAATATGCGGTCAGCTGGAAT
AACCCTAGATCGAATGCCTCTATTTGTATGAGCTGTTGTAATTACGGCCTTATTGTTACT
TCTTTCTTTACCGGTTTTAGCCGGAGCAATCACGATACTACTAACTGATCGTAACCTAAA
TACATCCTTCTTTGACCCCGCAGGTGGGGGAGACCCAATTCTGTACCAACATTTATTC
>CROPL170-21
AACTCTTTACATCATTTTCGTAGCTTGATCAGGAATAGTCGGGACATCTTTAAGCTTATT
AATTCGAGCTGAATTAGGTCAACCGGGCTCTCTGATTGGAGATGATCAAATTAAAAATGT
TATTGTAACAGCCCACGCTTTTGTAATAATTTTTTTTATAGTTATACCAATTATAATTGG
AGGATTTGGTAATTGACTAGTTCCCTTAATACTGGGAGCCCCAGATATGGCATTCCCCCG
AAAAAATAATATAAGTTTTTGATTGCTCCCCCCCTCCCTTACTCGGCTTTTAGCAAGTAG
CCTTGTTGAAAATGGGGCTGGAACTGGTTGGACAGTTTACCCTCCCCTCTCTGCTGGAAT
TGCTCATGCAGGTTCTTCAGTTGATATGGCAATTTTTTCATTACACTTGGCTGGAATTTC
TTCAATTTTAGGGGCTGTAAATTTTATTACAACTGTAATCAATATGCGATCGGCTGGAAT
AACTCTTGATCGAATGCCTTTATTTGTATGAGCTGTTGTCATTACAGCTTTATTACTACT
TCTTTCTTTGCCGGTATTAGCCGGAGCAATCACAATACTATTAACTGATCGCAACCTAAA
TACATCATTTTTTGACCCTGCGGGTGGGGGTGACCCAATTCTGTACCAACATTTATTC
>CROPL022-21
AACTCTTTATTTTATTTTCGGAGCTTGATCAGGAATAGTCGGGACATCCCTAAGTTTACT
AATTCGAGCTGAATTAGGGCAACCCGGTTCCCTTATTGGAGACGATCAAATTTATAATGT
GATTGTGACAGCTCATGCTTTTGTAATAATTTTTTTTATAGTTATGCCAATTATGATTGG
AGGATTCGGTAATTGACTAGTCCCATTAATACTAGGAGCCCCCGACATGGCATTTCCTCG
AATAAATAATATAAGTTTTTGGCTATTGCCCCCATCCCTAACACTTCTTTTAGCAAGCAG
TCTAGTCGAAAATGGAGCTGGTACTGGTTGGACAGTTTACCCTCCCCTATCTGCTGGAAT
TGCCCATGCTGGTTCTTCTGTTGACATAGCAATTTTTTCACTGCACCTCGCAGGGGTATC
TTCAATTTTAGGAGCTGTAAATTTTATTACAACTGTAATTAATATGCGATCAGCTGGGAT
AACTCTCGATCGAATGCCTCTATTCGTTTGAGCTGTTGTAATTACAGCTTTATTATTACT
TCTTTCTCTACCAGTATTAGCCGGGGCTATCACTATACTACTAACTGACCGGAACTTAAA
TACTTCATTCTTTGATCCTGCCGGTGGGGGAGACCCTATTCTATACCAACATTTATTT
>CROPL323-21
AACTCTTTATTTTATTTTCGGAGCTTGATCAGGAATAGTCGGGACATCCCTAAGTTTACT
AATTCGAGCTGAATTAGGGCAACCCGGTTCCCTTATTGGAGACGATCAAATTTATAATGT
GATTGTGACAGCTCATGCTTTTGTAATAATTTTTTTTATAGTTATGCCAATTATGATTGG
AGGATTCGGTAATTGACTAGTCCCATTAATACTAGGAGCCCCCGACATGGCATTTCCTCG
AATAAATAATATAAGTTTTTGGCTATTGCCCCCATCCCTAACACTTCTTTTAGCAAGCAG
TCTAGTCGAAAATGGAGCTGGTACTGGTTGGACAGTTTACCCTCCCCTATCTGCTGGAAT
TGCCCATGCTGGTTCTTCTGTTGACATAGCAATTTTTTCACTGCACCTCGCAGGGGTATC
TTCAATTTTAGGAGCTGTAAATTTTATTACAACTGTAATTAATATGCGATCAGCTGGGAT
AACTCTCGATCGAATGCCTCTATTCGTTTGAGCTGTTGTAATTACAGCTTTATTATTACT
TCTTTCTCTACCAGTATTAGCCGGGGCTATCACTATACTACTAACTGACCGGAACTTAAA
TACTTCATTCTTTGATCCTGCCGGTGGGGGAGACCCTATTCTATACCAACATTTATTT
>CROPL030-21
AACTCTTTATTTTATTTTCGGAGCTTGATCAGGAATAGTCGGGACATCCCTAAGTTTACT
AATTCGAGCTGAATTAGGGCAACCCGGTTCCCTTATTGGAGATGATCAAATTTATAATGT
GATTGTGACAGCTCATGCTTTTGTAATAATTTTTTTTATAGTTATGCCAATTATGATTGG
AGGATTCGGTAATTGACTAGTCCCATTAATACTAGGAGCCCCCGACATGGCATTTCCTCG
AATAAATAATATAAGTTTTTGGCTATTGCCCCCATCCCTAACACTTCTTTTAGCAAGCAG
TCTAGTCGAAAATGGAGCTGGTACTGGTTGGACAGTTTACCCTCCCCTATCTGCCGGAAT
TGCCCATGCTGGTTCTTCTGTTGACATAGCAATTTTTTCACTGCACCTCGCAGGGGTATC
TTCAATTTTAGGAGCTGTAAATTTTATTACAACTGTAATTAATATGCGATCAGCTGGGAT
AGCTCTCGATCGAATGCCTCTATTCGTTTGAGCTGTTGTAATTACAGCTTTATTATTACT
TCTTTCTCTACCAGTATTAGCCGGGGCTATCACTATACTACTAACTGACCGGAACTTAAA
TACTTCATTCTTTGATCCTGCCGGTGGGGGAGACCCTATTCTATACCAACATTTATTT
>CROPL324-21
AACTCTTTATTTTATTTTCGGAGCTTGATCAGGAATAGTCGGGACATCCCTAAGTTTACT
AATTCGAGCTGAATTAGGGCAACCCGGTTCCCTTATTGGAGACGATCAAATTTATAATGT
GATTGTGACAGCTCATGCTTTTGTAATAATTTTTTTTATAGTTATGCCAATTATGATTGG
AGGATTCGGTAATTGACTAGTCCCATTAATACTAGGAGCCCCCGACATGGCATTTCCTCG
AATAAATAATATAAGTTTTTGGCTATTGCCCCCATCCCTAACACTTCTTTTAGCAAGCAG
TCTAGTCGAAAATGGAGCTGGTACTGGTTGGACAGTTTACCCTCCCCTATCTGCTGGAAT
TGCCCATGCTGGTTCTTCTGTTGACATAGCAATTTTTTCACTGCACCTCGCCGGTGTATC
TTCAATTTTAGGGGCTGTAAATTTTATTACAACTGTAATTAATATGCGATCAGCTGGGAT
AACTCTCGATCGAATGCCTCTATTCGTTTGAGCTGTTGTAATTACAGCTTTATTATTACT
TCTTTCTCTACCAGTATTAGCCGGGGCTATCACTATACTACTAACTGACCGGAACTTAAA
TACTTCATTCTTTGATCCTGCCGGTGGGGGAGACCCTATTCTATACCAACATTTATTT
>CROPL191-21
AACTCTTTATTTTATTTTCGGAGCTTGATCAGGAATAGTCGGGACATCCCTAAGTTTACT
AATTCGAGCTGAATTAGGGCAACCCGGTTCCCTTATTGGAGATGATCAAATTTATAATGT
GATTGTAACAGCTCATGCTTTTGTAATAATTTTTTTTATAGTTATGCCAATTATGATTGG
AGGATTCGGTAATTGACTAGTCCCATTAATACTAGGAGCCCCCGACATGGCATTCCCTCG
AATAAATAATATAAGTTTTTGGTTATTGCCCCCATCCCTAACACTTCTTTTAGCAAGCAG
TCTAGTCGAAAATGGAGCTGGTACTGGTTGAACAGTTTACCCTCCCCTATCTGCTGGAAT
TGCCCATGCTGGTTCTTCTGTTGACATAGCAATTTTTTCATTGCACCTCGCAGGGGTGTC
TTCAATTTTAGGGGCTGTAAATTTTATTACAACTGTAATTAATATGCGGTCAGCTGGAAT
AACTCTCGATCGAATGCCTCTATTCGTTTGAGCCGTTGTAATTACAGCTTTATTATTACT
TCTTTCCCTACCAGTATTAGCCGGGGCTATTACTATACTATTAACTGACCGAAACTTAAA
TACTTCATTCTTTGATCCTGCCGGTGGGGGGGACCCTATTCTGTACCAACATTTATTT
>CROPL192-21
AACTCTTTATTTTATTTTCGGAGCTTGATCAGGAATAGTCGGGACATCCCTAAGTTTACT
AATTCGAGCTGAATTAGGGCAACCCGGTTCCCTTATTGGAGATGATCAAATTTATAATGT
GATTGTAACAGCTCATGCTTTTGTAATAATTTTTTTTATAGTTATGCCAATTATGATTGG
AGGATTCGGTAATTGACTAGTCCCATTAATACTAGGAGCCCCCGACATGGCATTCCCTCG
AATAAATAATATAAGTTTTTGGTTATTGCCCCCATCCCTAACACTTCTTTTAGCAAGCAG
CCTAGTCGAAAATGGAGCTGGTACTGGTTGAACAGTTTACCCTCCCCTATCTGCTGGAAT
TGCCCATGCTGGTTCTTCTGTTGACATAGCAATTTTTTCATTGCACCTCGCAGGGGTGTC
TTCAATTTTAGGGGCTGTAAATTTTATTACAACTGTAATTAATATGCGGTCAGCTGGAAT
AACTCTCGATCGAATGCCTCTATTCGTTTGAGCCGTTGTAATTACAGCTTTATTATTACT
TCTTTCCCTACCAGTATTAGCCGGGGCTATTACTATACTATTAACTGACCGAAACTTAAA
TACTTCATTCTTTGATCCTGCCGGTGGGGGGGACCCTATTCTGTACCAACATTTATTT
>CROPL024-21
AACTCTTTACTTTATTTTCGGAGCTTGATCAGGAATAGTAGGTACATCCCTAAGCTTATT
AATTCGAGCTGAATTAGGGCAACCTGGCTCCCTCATTGGTGACGATCAAATTTATAACGT
AATTGTAACAGCCCATGCTTTTGTAATAATTTTTTTTATAGTTATGCCAATCATAATTGG
AGGTTTTGGTAACTGGTTAGTCCCATTAATGCTAGGAGCCCCAGATATGGCATTCCCTCG
AATAAACAATATAAGTTTCTGATTATTACCCCCTTCTTTAACCCTACTTTTAGCTAGTAG
CTTAGTTGAAAACGGAGCTGGTACTGGTTGAACAGTGTACCCTCCACTATCCGCCGGAAT
CGCTCACGCAGGTTCTTCCGTCGATTTAGCAATTTTCTCACTACACTTAGCGGGTGTTTC
CTCAATTTTAGGAGCTGTAAATTTCATTACAACTGTAATTAATATACGATCCGCCGGTAT
AACATTAGACCGAATACCTTTATTTGTGTGAGCTGTTGTAATTACTGCCCTTCTATTGCT
TCTTTCTCTGCCAGTTTTAGCTGGAGCTATTACCATGTTATTAACTGATCGAAACTTAAA
TACATCTTTCTTTGACCCTGCCGGTGGTGGAGACCCCATTTTATACCAACATCTATTT
>CROPL103-21
AACTCTTTACTTTATTTTCGGAGCTTGATCAGGAATAGTAGGTACATCCCTAAGCTTATT
AATTCGAGCTGAATTAGGGCAACCTGGCTCTCTCATTGGTGACGATCAAATTTATAACGT
AATTGTAACAGCCCATGCTTTTGTAATAATTTTTTTTATAGTTATGCCAATCATAATTGG
AGGTTTTGGTAACTGGTTAGTCCCATTAATGCTAGGAGCCCCAGATATGGCATTCCCTCG
AATAAACAATATAAGTTTCTGATTATTACCCCCTTCTTTAACCCTACTTTTAGCTAGTAG
CTTAGTTGAAAACGGAGCTGGTACTGGTTGAACAGTGTACCCTCCGCTATCCGCCGGAAT
CGCTCACGCAGGTTCTTCCGTCGATTTAGCAATTTTCTCACTACACTTAGCGGGTGTTTC
CTCAATTTTAGGAGCTGTAAATTTCATTACAACTGTAATTAATATACGATCCGCCGGTAT
AACATTAGACCGAATACCTTTATTTGTGTGAGCTGTTGTAATTACTGCCCTTCTATTGCT
TCTTTCTCTGCCAGTTTTAGCTGGAGCTATTACCATGTTATTAACTGATCGAAACTTAAA
TACATCTTTCTTTGACCCTGCCGGTGGTGGAGACCCCATTTTATACCAACATCTATTT
>CROPL043-21
AACTCTTTACTTTATTTTCGGAGCTTGATCAGGAATAGTAGGTACATCCCTAAGCTTATT
AATTCGAGCTGAATTAGGACAACCTGGCTCCCTCATTGGCGATGATCAAATTTATAACGT
AATTGTAACAGCCCATGCTTTTGTAATAATTTTTTTTATAGTTATGCCAATCATAATTGG
AGGTTTTGGTAACTGGTTAGTCCCATTAATGCTAGGAGCCCCAGATATGGCATTCCCTCG
AATAAACAATATAAGTTTCTGATTATTACCCCCTTCTTTAACCCTACTTTTAGCTAGTAG
CTTAGTTGAAAACGGAGCTGGTACTGGTTGAACAGTGTACCCTCCGCTATCCGCCGGAAT
CGCTCACGCAGGTTCTTCCGTCGATTTAGCAATTTTCTCACTACACTTAGCGGGTGTTTC
CTCAATTTTAGGAGCTGTAAATTTCATTACAACTGTAATTAATATACGATCCGCCGGTAT
AACATTAGACCGAATACCTTTATTTGTGTGAGCTGTTGTAATTACTGCCCTTCTATTGCT
TCTTTCTCTGCCAGTTTTAGCTGGAGCTATTACCATGTTATTAACTGATCGAAACTTAAA
TACATCTTTCTTTGACCCTGCTGGTGGTGGAGACCCCATTTTATACCAACATCTATTT
>CROPL100-21
AACTCTTTACTTTATCTTCGGAGCTTGATCAGGAATAGTAGGTACATCCCTAAGCTTATT
AATTCGAGCTGAATTAGGGCAACCTGGCTCCCTCATTGGTGACGATCAAATTTATAACGT
AATTGTAACAGCTCATGCTTTTGTAATAATTTTTTTTATAGTTATGCCAATCATAATTGG
AGGTTTTGGTAACTGGTTAGTCCCATTAATGCTAGGAGCCCCAGATATGGCATTCCCTCG
AATAAACAATATAAGTTTCTGATTATTGCCCCCTTCTTTAACCCTACTTTTAGCTAGTAG
CTTAGTTGAAAACGGAGCTGGTACTGGTTGAACAGTGTACCCTCCGCTATCCGCCGGAAT
CGCTCACGCAGGTTCTTCCGTCGATTTAGCAATTTTCTCACTACACTTAGCGGGTGTTTC
CTCAATTTTAGGAGCTGTAAATTTCATTACAACTGTAATTAATATACGATCCGCCGGTAT
AACATTAGACCGAATACCTTTATTTGTGTGAGCTGTTGTAATTACTGCCCTTCTATTACT
TCTTTCTCTGCCAGTTTTAGCTGGAGCTATTACCATGTTACTAACTGATCGAAACTTAAA
TACATCTTTCTTTGACCCTGCTGGTGGTGGAGACCCCATTTTATACCAACATCTATTT
>CROPL029-21
AACTCTTTACTTCATTTTCGGAGCTTGATCCGGAATAGTAGGAACTTCCCTTAGTTTATT
AATTCGAGCCGAATTAGGCCAACCAGGCTCCTTAATTGGGGATGATCAAATTTATAACGT
AATTGTTACAGCTCATGCTTTTGTAATGATTTTTTTTATAGTTATGCCAATTATAATTGG
AGGGTTTGGAAACTGATTAGTACCCCTAATGCTTGGGGCACCTGATATGGCTTTCCCCCG
AATAAATAATATAAGTTTTTGACTTCTCCCTCCCTCATTAACTCTCTTATTAGCAAGTAG
CTTAGTAGAAAATGGAGCCGGGACAGGATGAACTGTTTACCCTCCCCTCTCAGCTGGAAT
CGCCCACGCCGGATCATCAGTTGATATGGCTATCTTTTCCCTTCACTTAGCCGGAGTTTC
ATCAATCTTAGGGGCTGTTAATTTTATTACAACAGTTATTAATATACGGTCATCGGGGAT
AACTCTTGACCGTATACCTCTATTCGTCTGAGCTGTAGTAATTACAGCCCTACTTCTCCT
CCTTTCATTACCAGTTTTGGCAGGTGCTATTACGATGTTATTAACTGACCGTAATTTAAA
TACTTCATTCTTCGACCCAGCTGGGGGAGGAGACCCAATTCTATACCAACACTTATTT
>CROPL120-21
AACTCTTTACTTCATTTTCGGAGCTTGATCCGGAATAGTAGGAACGTCTCTTAGTTTATT
AATTCGAGCCGAATTAGGCCAACCAGGTTCCTTAATTGGTGATGACCAAATTTATAATGT
AATTGTTACAGCTCATGCTTTCGTAATAATTTTTTTCATAGTAATACCGATTATAATTGG
AGGGTTCGGAAATTGATTAGTGCCCCTAATGCTAGGAGCACCTGATATAGCTTTCCCTCG
AATAAATAATATAAGTTTTTGACTACTACCACCTTCGTTAACTCTCCTATTAGCAAGTAG
TTTAGTAGAAAATGGTGCCGGAACTGGATGAACGGTTTACCCTCCCCTATCGGCTGGTAT
CGCTCACGCCGGATCATCAGTTGATATAGCTATCTTCTCCCTTCATTTAGCTGGGGTTTC
ATCAATTTTAGGAGCTGTTAATTTTATTACTACAGTCATCAATATACGATCTTCTGGGAT
GACCCTAGATCGAATACCTCTATTTGTTTGAGCCGTAGTAATTACCGCTCTACTTCTTTT
ACTTTCTTTACCAGTTCTAGCGGGAGCCATTACTATATTATTAACTGACCGTAATTTAAA
TACTTCATTCTTTGACCCAGCCGGAGGAGGAGACCCAATTTTATACCAGCACTTATTT
>CROPL121-21
AACTCTTTACTTCATTTTCGGAGCTTGATCCGGAATAGTAGGAACGTCTCTTAGTTTATT
AATTCGAGCCGAATTAGGCCAACCAGGTTCCTTAATTGGTGATGACCAAATTTATAATGT
AATTGTTACAGCTCATGCTTTCGTAATAATTTTTTTCATAGTAATACCGATTATAATTGG
AGGGTTCGGAAATTGATTAGTGCCCCTAATACTAGGAGCACCTGATATAGCTTTCCCTCG
AATAAATAATATAAGTTTTTGACTACTACCACCATCGTTAACTCTCCTATTAGCAAGTAG
TTTAGTAGAAAATGGGGCCGGAACTGGATGAACGGTTTACCCTCCCCTATCGGCTGGTAT
CGCTCACGCCGGATCATCAGTTGATATAGCTATCTTCTCCCTTCATTTAGCTGGGGTTTC
ATCAATTTTAGGAGCTGTTAATTTTATTACTACAGTCATCAATATACGATCTTCTGGGAT
GACCCTAGATCGAATACCTCTATTTGTTTGAGCCGTAGTAATTACCGCTCTACTTCTTTT
ACTTTCTTTACCAGTTCTAGCGGGAGCCATTACTATATTATTAACTGACCGTAATTTAAA
TACTTCATTCTTTGACCCAGCCGGAGGAGGAGACCCAATTTTATACCAGCACTTATTT
>CROPL153-21
AACTCTTTACTTCATTTTCGGAGCTTGATCCGGAATAGTAGGAACGTCTCTTAGTTTATT
AATTCGAGCCGAATTAGGCCAACCAGGTTCCTTAATTGGTGATGACCAAATTTATAATGT
AATTGTTACAGCCCATGCTTTCGTAATAATTTTTTTCATAGTAATACCAATTATAATTGG
AGGGTTCGGAAATTGATTAGTGCCCCTAATACTAGGAGCACCTGATATAGCTTTCCCTCG
AATAAATAATATAAGTTTTTGGCTACTACCACCATCATTAACTCTCCTATTAGCAAGTAG
TTTAGTAGAAAATGGTGCCGGAACTGGATGAACAGTTTACCCTCCCCTATCGGCTGGTAT
CGCTCACGCCGGATCATCAGTTGATATAGCTATCTTCTCCCTTCATTTAGCTGGGGTTTC
ATCAATTTTAGGAGCTGTTAATTTTATTACTACAGTCATCAATATGCGATCTTCTGGGAT
GACCCTAGATCGAATACCTCTATTTGTTTGAGCCGTAGTAATTACCGCTCTACTTCTTTT
ACTTTCTTTACCAGTTCTAGCGGGAGCTATTACTATATTATTAACTGACCGTAATTTAAA
TACTTCATTCTTTGACCCAGCTGGAGGAGGAGACCCAATTTTATACCAGCACTTATTT
>CROPL117-21
AACTCTTTACTTCATTTTTGGAGCTTGATCAGGAATAGTAGGGACATCCTTAAGTCTACT
AATTCGAGCTGAATTAGGGCAACCCGGCTCCTTAATTGGGGATGACCAAATCTATAATGT
AATTGTTACAGCTCATGCTTTTGTAATAATTTTTTTTATAGTTATGCCGATTATAATTGG
AGGATTCGGAAATTGATTAGTACCTCTAATACTAGGTGCTCCTGATATAGCCTTTCCTCG
AATAAACAATATAAGTTTTTGACTACTCCCCCCTTCCCTAACCCTTCTATTAGCTAGCAG
TTTAGTAGAAAATGGAGCTGGGACCGGATGAACAGTTTACCCTCCCCTATCTGCAGGAAT
TGCCCATGCTGGATCGTCTGTAGATATGGCTATTTTCTCGTTACACTTAGCCGGTGTTTC
ATCTATTTTAGGGGCAGTAAATTTTATTACAACAGTAATCAATATACGATCCTCTGGAAT
AACCCTAGATCGAATACCCCTATTTGTCTGAGCAGTAGTAATTACTGCCCTTTTATTATT
ACTTTCCCTTCCGGTACTCGCAGGGGCTATCACTATACTATTAACTGACCGTAATCTAAA
CACCTCATTCTTTGACCCTGCAGGAGGAGGAGACCCCATTCTTTACCAACATTTATTC
>CROPL015-21
AACCCTTTATTTTATTTTCGGAGCTTGATCTGGAATAGTAGGAACCTCTCTGAGTTTACT
TATTCGAGCAGAGTTAGGTCAACCTGGATCTCTTATTGGAGATGATCAAATTTATAATGT
AATTGTTACAGCTCACGCTTTTGTAATAATTTTCTTTATAGTTATACCAATTATAATTGG
TGGATTCGGAAACTGATTAGTACCTTTAATATTAGGGGCTCCTGATATAGCTTTCCCTCG
AATAAATAATATAAGTTTTTGATTATTACCTCCTTCATTAACCCTTCTTTTAGCCAGTAG
CCTTGTAGAAAATGGGGCTGGAACTGGTTGAACAGTATACCCTCCCCTCTCAGCAGGAAT
TGCTCATGCAGGTTCATCAGTAGATATAGCAATTTTTTCACTACATTTAGCAGGTGTTTC
TTCAATTTTAGGGGCAGTAAATTTCATTACTACAGTAATTAATATACGATCTTCAGGAAT
ATCCCTAGACCGTATACCTTTATTTGTTTGAGCTGTAGCAATTACAGCATTATTACTTCT
TTTATCTTTGCCAGTCTTAGCTGGAGCTATTACAATATTATTGACAGATCGAAATTTAAA
TACTTCATTTTTTGACCCCGCTGGAGGAGGTGACCCAATTTTATACCAACATTTATTT
>CROPL027-21
AACCCTTTATTTTATTTTCGGAGCTTGATCTGGAATAGTAGGAACCTCTCTGAGTTTACT
TATTCGAGCAGAGTTAGGTCAACCTGGATCTCTTATTGGAGATGATCAAATTTATAATGT
AATTGTTACAGCTCACGCTTTTGTAATAATTTTCTTTATAGTTATACCAATTATAATTGG
TGGATTCGGAAACTGATTAGTACCTTTAATATTAGGGGCTCCTGATATAGCTTTCCCTCG
AATAAATAATATAAGTTTTTGATTATTACCTCCTTCATTAACCCTTCTTTTAGCCAGTAG
CCTTGTAGAAAATGGGGCTGGAACTGGTTGAACAGTATACCCTCCCCTCTCAGCAGGAAT
TGCTCATGCAGGTTCATCAGTAGATATAGCAATTTTTTCACTACATTTAGCAGGTGTTTC
TTCAATTTTAGGGGCAGTAAATTTCATTACTACAGTAATTAATATACGATCTTCAGGAAT
ATCCCTAGACCGTATACCTTTATTTGTTTGAGCTGTAGCAATTACAGCATTATTACTTCT
TTTATCTTTGCCAGTCTTAGCTGGAGCTATTACAATATTATTGACAGATCGAAATTTAAA
TACTTCATTTTTTGACCCCGCTGGAGGAGGTGACCCAATTTTATACCAACATTTATTT
>CROPL038-21
AACCCTTTATTTTATTTTCGGAGCTTGATCTGGAATAGTAGGAACCTCTCTGAGTTTACT
TATTCGAGCAGAGTTAGGTCAACCTGGATCTCTTATTGGAGATGATCAAATTTATAATGT
AATTGTTACAGCTCACGCTTTTGTAATAATTTTCTTTATAGTTATACCAATTATAATTGG
TGGATTCGGAAACTGATTAGTACCTTTAATATTAGGGGCTCCTGATATAGCTTTCCCTCG
AATAAATAATATAAGTTTTTGATTATTACCTCCTTCATTAACCCTTCTTTTAGCCAGTAG
CCTTGTAGAAAATGGTGCTGGAACTGGTTGAACAGTATACCCTCCCCTCTCAGCAGGAAT
TGCTCATGCAGGTTCATCAGTAGATATAGCAATTTTTTCACTACATTTAGCAGGTGTTTC
TTCAATTTTAGGGGCAGTAAATTTCATTACTACAGTAATTAATATACGATCTTCAGGAAT
ATCTCTAGACCGTATACCTTTATTTGTTTGAGCTGTAGCAATTACAGCATTATTACTTCT
TTTATCTTTGCCAGTTTTAGCTGGAGCTATTACAATGTTATTAACAGATCGAAATTTAAA
TACTTCATTTTTTGACCCCGCTGGAGGAGGTGACCCAATTTTATACCAACATTTATTT
>CROPL021-21
AACCCTTTATTTTATTTTCGGAGCTTGATCTGGTATAGTTGGAACCTCTCTCAGTTTACT
TATTCGAGCTGAGTTAGGACAACCAGGATCTCTCATTGGTGATGATCAAATTTATAATGT
AATTGTTACAGCTCACGCTTTTGTAATAATTTTCTTCATAGTTATACCAATTATAATTGG
TGGATTTGGAAACTGATTAGTACCTTTAATACTTGGAGCACCTGATATAGCTTTCCCACG
TATAAACAATATAAGTTTCTGATTATTACCCCCTTCCTTAACTCTTCTTTTAGCCAGCAG
CCTAGTAGAAAATGGTGCTGGGACTGGATGAACAGTTTACCCTCCTCTATCTGCTGGTAT
CGCCCATGCAGGATCATCTGTAGATATAGCAATCTTTTCATTACATTTAGCGGGTGTATC
CTCAATTTTAGGGGCAGTAAATTTTATCACAACAGTTATTAATATACGATCATCAGGAAT
GACATTAGATCGTATACCACTATTTGTTTGAGCTGTCGCAATTACAGCTTTATTACTTCT
TTTATCTCTACCTGTTTTAGCTGGAGCAATTACTATACTATTGACAGATCGAAATTTAAA
TACTTCATTTTTTGATCCTGCTGGGGGAGGAGATCCTATTCTATACCAACACTTATTT
>CROPL025-21
AACCCTTTATTTTATTTTCGGAGCTTGATCTGGTATAGTTGGAACCTCTCTCAGTTTACT
TATTCGAGCTGAGTTAGGACAACCAGGATCTCTCATTGGTGATGATCAAATTTATAATGT
AATTGTTACAGCTCACGCTTTTGTAATAATTTTCTTCATAGTTATACCAATTATAATTGG
TGGATTTGGAAACTGATTAGTACCTTTAATACTTGGAGCACCTGATATAGCTTTCCCGCG
TATAAACAATATAAGTTTCTGATTATTACCCCCTTCCTTAACTCTTCTTTTAGCCAGCAG
CCTAGTAGAAAATGGTGCTGGGACTGGATGAACAGTTTACCCTCCTCTATCTGCTGGTAT
CGCCCATGCAGGATCATCTGTAGATATAGCAATCTTTTCATTACATTTAGCGGGGGTATC
CTCAATTTTAGGGGCAGTAAATTTTATTACAACAGTTATTAATATACGATCATCAGGAAT
GACATTAGATCGTATACCACTATTTGTTTGAGCTGTCGCAATTACAGCTTTATTACTTCT
TTTATCTCTACCTGTTTTAGCTGGAGCAATTACTATGCTATTGACAGATCGAAATTTAAA
TACTTCATTTTTTGATCCTGCTGGGGGAGGGGATCCTATTCTATACCAACACTTATTT
>CROPL155-21
AACCCTTTATTTTATTTTCGGAGCTTGATCTGGTATAGTTGGAACCTCTCTCAGTTTACT
TATTCGAGCTGAATTAGGACAACCAGGATCTCTCATTGGTGATGATCAAATTTATAATGT
AATTGTTACAGCTCACGCTTTTGTAATAATTTTCTTCATAGTTATACCAATTATAATTGG
TGGATTTGGAAACTGATTAGTACCTTTAATACTTGGAGCACCTGATATAGCTTTCCCGCG
TATAAACAATATAAGTTTCTGATTATTACCCCCTTCCTTAACTCTTCTTTTAGCCAGCAG
CCTAGTAGAAAATGGTGCTGGGACTGGATGAACAGTTTACCCTCCTCTATCAGCTGGTAT
CGCCCATGCAGGATCATCTGTAGATATAGCAATCTTTTCATTACATTTAGCGGGGGTATC
CTCAATTTTAGGGGCAGTAAATTTTATTACAACAGTTATTAATATACGATCATCAGGAAT
GACATTAGATCGTATACCACTATTTGTTTGAGCTGTCGCAATTACAGCTTTATTACTTCT
TTTATCTCTACCTGTTTTAGCTGGAGCAATTACTATGCTATTGACAGATCGAAATTTAAA
TACTTCATTTTTTGATCCTGCTGGGGGAGGGGATCCTATTCTATACCAACACTTATTT
>CROPL156-21
AACCCTTTATTTTATTTTCGGAGCTTGATCTGGTATAGTTGGAACCTCTCTCAGTTTACT
TATTCGAGCTGAGTTAGGACAACCAGGATCTCTCATTGGTGATGATCAAATTTATAATGT
AATTGTTACAGCTCACGCTTTTGTAATAATTTTCTTCATAGTTATACCAATTATAATTGG
TGGATTTGGAAACTGATTAGTACCTTTAATACTTGGAGCACCTGATATAGCTTTCCCGCG
TATAAACAATATAAGTTTCTGATTATTACCCCCTTCCTTAACTCTTCTTTTAGCCAGCAG
CCTAGTAGAAAATGGTGCTGGGACTGGATGAACAGTTTACCCTCCTCTATCAGCTGGTAT
CGCCCATGCAGGATCATCTGTAGATATAGCAATCTTTTCATTACATTTAGCGGGGGTATC
CTCAATTTTAGGGGCAGTAAATTTTATTACAACAGTTATTAATATACGATCATCAGGAAT
GACATTAGATCGTATACCACTATTTGTTTGAGCTGTCGCAATTACAGCTTTATTACTTCT
TTTATCTCTACCTGTTTTAGCTGGAGCAATTACTATGCTATTGACAGATCGAAATTTAAA
TACTTCATTTTTTGATCCTGCTGGGGGAGGGGATCCTATTCTATACCAACACTTATTT
>CROPL067-21
AACCCTTTATTTTATTTTCGGAGCTTGATCTGGAATAGTTGGAACCTCTCTTAGATTACT
TATTCGAGCTGAACTAGGTCAACCCGGCTCTCTAATTGGAGATGACCAAATTTATAATGT
AATTGTTACAGCCCACGCTTTCGTAATAATTTTCTTTATAGTTATACCAATTATAATTGG
TGGATTTGGAAACTGATTAGTACCTTTAATACTTGGGGCACCTGATATAGCTTTCCCACG
AATAAACAATATAAGTTTTTGATTACTACCTCCATCATTAACTCTTCTTTTAGCAAGCAG
CCTTGTAGAAAATGGAGCTGGGACTGGATGAACAGTTTACCCACCTCTATCTGCAGGTAT
TGCCCATGCAGGATCTTCAGTAGATATGGCTATTTTCTCTTTACATTTAGCTGGGGTTTC
TTCAATTTTAGGGGCAGTAAATTTTATTACTACAGTAATTAATATACGATCTTCAGGGAT
AACACTAGACCGTATACCACTATTTGTATGAGCTGTAGCAATTACAGCTTTATTACTCCT
TTTATCCTTACCCGTTTTAGCTGGAGCAATTACTATGCTATTAACAGACCGAAATTTAAA
CACATCATTCTTTGATCCCGCCGGAGGAGGAGACCCTATTCTGTACCAACACTTATTT
>CROPL091-21
AACCCTTTATTTTATTTTCGGAGCTTGATCTGGAATAGTTGGAACCTCTCTTAGATTACT
TATTCGAGCTGAACTAGGTCAACCCGGCTCTCTAATTGGAGATGACCAAATTTATAATGT
AATTGTTACAGCCCACGCTTTCGTAATAATTTTCTTTATAGTTATACCAATTATAATTGG
TGGATTTGGAAACTGATTAGTACCTTTAATACTTGGGGCACCTGATATAGCTTTCCCACG
AATAAACAATATAAGTTTTTGATTACTACCTCCATCATTAACTCTTCTTTTAGCAAGCAG
CCTTGTAGAAAATGGAGCTGGGACTGGGTGAACAGTTTACCCACCTCTATCTGCAGGTAT
TGCCCATGCAGGATCTTCAGTAGATATGGCTATTTTCTCATTACATTTAGCTGGGGTTTC
TTCAATTTTAGGGGCAGTAAATTTTATTACTACAGTAATTAATATACGATCTTCAGGGAT
AACACTAGACCGTATACCACTATTTGTATGAGCTGTAGCAATTACAGCTTTATTACTCCT
TTTATCCTTACCCGTTTTAGCTGGAGCAATTACTATGCTATTAACAGACCGAAATTTAAA
CACATCATTCTTTGATCCTGCCGGAGGAGGAGACCCTATTCTGTACCAACACTTATTT
>CROPL147-21
AACCCTTTATTTTATTTTCGGAGCTTGATCTGGAATAGTTGGAACCTCTCTTAGATTACT
TATTCGAGCTGAACTAGGTCAACCCGGCTCTCTAATTGGAGATGACCAAATTTATAATGT
AATTGTTACAGCCCACGCTTTCGTAATAATTTTCTTTATAGTTATACCAATTATAATTGG
TGGATTTGGAAACTGATTAGTACCTTTAATACTTGGGGCACCTGATATGGCTTTCCCACG
AATAAACAATATAAGTTTTTGATTACTACCTCCATCATTAACTCTTCTTTTAGCAAGCAG
CCTTGTAGAAAATGGAGCTGGGACTGGGTGAACAGTTTACCCACCTCTATCTGCAGGTAT
TGCCCATGCAGGATCTTCAGTAGATATGGCTATTTTCTCATTACATTTAGCTGGGGTTTC
TTCAATTTTAGGGGCAGTAAATTTTATTACTACAGTAATTAATATACGATCTTCAGGGAT
AACACTAGACCGTATACCACTATTTGTATGAGCTGTAGCAATTACAGCTTTATTACTCCT
TTTATCCTTACCCGTTTTAGCTGGAGCAATTACTATGCTATTAACAGACCGAAATTTAAA
CACATCATTCTTTGATCCTGCCGGAGGAGGAGACCCTATTCTGTACCAACACTTATTT
>CROPL148-21
AACCCTTTATTTTATTTTCGGAGCTTGATCTGGAATAGTTGGAACCTCTCTTAGATTACT
TATTCGAGCTGAACTAGGTCAACCCGGCTCTCTAATTGGAGATGACCAAATTTATAATGT
AATTGTTACAGCCCACGCTTTCGTAATAATTTTCTTTATAGTTATACCAATTATAATTGG
TGGATTTGGAAACTGATTAGTACCTTTAATACTTGGGGCACCTGATATGGCTTTCCCACG
AATAAACAATATAAGTTTTTGATTACTACCTCCATCATTAACTCTTCTTTTAGCAAGCAG
CCTTGTAGAAAATGGAGCTGGGACTGGGTGAACAGTTTACCCACCTCTATCTGCAGGTAT
TGCCCATGCAGGATCTTCAGTAGATATGGCTATTTTCTCATTACATTTAGCTGGGGTTTC
TTCAATTTTAGGGGCAGTAAATTTTATTACTACAGTAATTAATATACGATCTTCAGGGAT
AACACTAGACCGTATACCACTATTTGTATGAGCTGTAGCAATTACAGCTTTATTACTCCT
TTTATCCTTACCCGTTTTAGCTGGAGCAATTACTATGCTATTAACAGACCGAAATTTAAA
CACATCATTCTTTGATCCTGCCGGAGGAGGAGACCCTATTCTGTACCAACACTTATTT
>CROPL032-21
AACCCTTTATTTTATTTTCGGAGCTTGATCTGGGATAGTTGGTACTTCACTTAGTTTATT
AATTCGAGCTGAGTTAGGACAACCAGGATCCCTCATTGGAGATGACCAAATTTATAACGT
AATTGTTACAGCCCATGCTTTTGTAATAATTTTCTTTATAGTTATACCTATTATAATTGG
AGGATTCGGAAATTGACTTGTACCCTTAATATTAGGGGCACCTGACATGGCTTTCCCTCG
AATAAATAATATAAGTTTTTGATTATTACCCCCCTCATTAACTCTTCTTTTAGCTAGTAG
CTTAGTGGAAAATGGTGCTGGAACCGGATGAACAGTTTACCCCCCTCTATCAGCGGGAAT
TGCCCATGCTGGATCTTCTGTAGATATGGCAATTTTCTCTCTACATTTAGCAGGTGTTTC
TTCAATTTTAGGTGCAGTAAATTTTATTACTACTGTTATTAATATGCGATCTTCAGGAAT
ATCTTTAGACCGTATACCATTATTTGTATGAGCTGTTGCAATTACAGCTTTATTACTTCT
TTTATCTCTTCCTGTTCTAGCCGGAGCTATTACTATATTACTTACAGACCGTAATTTAAA
TACGTCATTTTTTGACCCTGCCGGTGGTGGAGACCCTATTCTTTACCAACACTTATTT
>CROPL163-21
AACCCTTTATTTTATTTTCGGAGCTTGATCTGGGATAGTTGGTACTTCACTTAGTTTATT
AATTCGAGCTGAGTTAGGACAACCAGGATCCCTCATTGGAGATGACCAAATTTATAACGT
AATTGTTACAGCCCATGCTTTTGTAATAATTTTCTTTATAGTTATACCTATTATAATTGG
GGGATTCGGAAATTGACTTGTACCCTTAATATTAGGGGCACCTGACATGGCTTTCCCTCG
AATAAATAATATAAGTTTTTGATTATTACCCCCCTCATTAACTCTTCTTTTAGCTAGTAG
CTTAGTGGAAAATGGTGCTGGAACCGGATGAACAGTTTACCCCCCTCTATCAGCGGGAAT
TGCTCATGCTGGGTCTTCTGTAGATATGGCAATTTTCTCTCTACATTTAGCAGGTGTTTC
TTCAATTTTAGGGGCAGTAAATTTTATTACTACTGTTATTAATATGCGATCTTCAGGGAT
ATCTTTAGACCGTATACCATTATTTGTATGAGCTGTTGCAATTACAGCTTTATTACTTCT
TTTATCTCTTCCTGTTCTAGCCGGAGCTATTACTATATTACTTACAGACCGTAATTTAAA
TACGTCATTTTTTGATCCTGCCGGTGGTGGAGACCCTATTCTTTACCAACACTTATTT
>CROPL063-21
AACCCTTTATTTTATTTTCGGAGCTTGATCTGGGATAGTTGGTACTTCACTTAGTTTATT
AATTCGAGCTGAGTTAGGACAACCAGGATCCCTCATTGGAGATGACCAAATTTATAACGT
AATTGTTACAGCCCATGCTTTTGTAATAATTTTCTTTATAGTTATACCTATTATAATTGG
AGGATTCGGAAATTGACTTGTACCCTTAATATTAGGGGCACCTGACATGGCTTTCCCTCG
AATAAATAATATAAGTTTTTGATTATTACCCCCCTCATTAACTCTTCTTTTAGCTAGTAG
CTTAGTGGAAAATGGTGCTGGGACCGGGTGAACAGTTTACCCCCCTCTATCAGCGGGAAT
TGCTCATGCTGGGTCTTCTGTCGATATAGCAATTTTCTCTCTACATTTAGCAGGTGTTTC
TTCAATTTTAGGGGCAGTAAATTTTATTACTACTGTTATTAATATGCGATCTTCAGGAAT
ATCTTTAGACCGTATACCATTATTTGTATGAGCTGTTGCAATTACAGCTTTATTACTTCT
TTTATCTCTTCCTGTTCTAGCCGGAGCTATTACTATATTACTTACCGACCGTAATTTAAA
TACGTCATTTTTTGACACCGCCGGTGGTGGAGACCCTATTCTTTACCAACACTTATTT
>CROPL040-21
AACCCTTTATTTTATCTTCGGAGCTTGATCTGGGATAGTTGGTACTTCACTTAGTTTATT
AATTCGAGCTGAGTTAGGACAACCAGGATCCCTCATTGGAGATGACCAAATTTATAACGT
AATTGTTACAGCTCATGCTTTTGTAATAATTTTTTTTATAGTTATACCTATTATAATTGG
AGGATTCGGGAATTGACTAGTACCCTTAATATTAGGGGCACCTGACATGGCTTTCCCTCG
AATAAATAATATAAGTTTTTGATTATTACCCCCTTCATTAACTCTTCTTTTAGCTAGTAG
CTTAGTGGAAAATGGTGCTGGAACCGGATGAACAGTTTACCCTCCTCTATCAGCGGGAAT
TGCTCATGCTGGATCTTCTGTAGATATAGCAATTTTCTCTCTACATTTAGCAGGTGTTTC
TTCAATTTTAGGGGCCGTAAATTTTATTACTACTGTTATTAATATGCGATCTTCAGGGAT
ATCTTTAGACCGTATACCATTATTTGTCTGAGCTGTTGCAATTACAGCTTTATTACTTCT
TTTATCTCTTCCTGTTCTAGCTGGAGCTATTACTATATTACTTACAGACCGTAATTTAAA
TACTTCATTTTTTGACCCTGCTGGTGGTGGAGACCCTATTCTTTACCAACACTTATTT
>CROPL288-21
AACCCTTTATTTTATTTTCGGAGCTTGATCTGGGATAGTTGGTACTTCACTTAGTTTATT
AATTCGAGCTGAGTTAGGACAACCAGGATCCCTCATTGGAGACGACCAAATTTATAACGT
AATTGTTACAGCCCATGCTTTTGTAATAATTTTCTTTATAGTTATACCTATTATAATTGG
AGGATTTGGAAATTGACTAGTACCCTTAATATTAGGAGCACCTGACATGGCTTTCCCCCG
AATAAATAATATAAGTTTTTGATTATTACCTCCCTCATTAACTCTTCTTTTAGCTAGTAG
CTTAGTCGAAAACGGTGCTGGAACCGGATGAACAGTTTACCCCCCTCTATCAGCGGGAAT
CGCTCATGCCGGGTCTTCTGTAGATATAGCAATTTTCTCTCTACATTTAGCAGGTGTTTC
TTCAATTTTGGGGGCAGTAAATTTTATTACTACTGTTATTAATATACGATCTTCGGGGAT
GTCTTTAGATCGGATACCATTATTTGTCTGAGCTGTTGCAATTACGGCTTTATTACTACT
TTTATCTCTTCCTGTTCTAGCCGGAGCTATTACTATATTACTTACAGACCGTAATTTAAA
TACTTCATTTTTTGACCCTGCCGGGGGTGGAGACCCTATTCTTTACCAACACTTATTC
>CROPL164-21
AACCCTTTATTTTATTTTCGGAGCTTGATCTGGAATAGTCGGAACCTCTCTTAGCTTATT
AATTCGAGCTGAACTAGGTCAACCGGGATCCCTTATTGGGGATGATCAAATTTATAATGT
AATTGTTACAGCTCACGCTTTTGTAATAATTTTCTTTATAGTTATACCAATTATAATTGG
AGGATTCGGAAATTGACTGGTACCCTTAATACTAGGAGCACCTGATATAGCCTTCCCTCG
AATAAACAATATAAGTTTTTGGTTATTACCCCCATCATTAACCCTCCTTTTAGCAAGTAG
CTTAGTGGAAAATGGGGCTGGAACAGGATGAACAGTTTATCCTCCCCTATCTGCAGGAAT
TGCCCATGCTGGGTCTTCAGTGGATATAGCAATTTTCTCATTACATTTAGCAGGTGTCTC
TTCAATTTTAGGGGCAGTAAACTTTATTACTACCGTTATTAATATACGATCTTCAGGGAT
ATCTTTAGACCGTATACCATTATTTGTATGAGCTGTGGCAATTACAGCTTTACTACTTCT
TTTGTCACTCCCTGTTCTAGCAGGAGCTATTACTATACTACTTACTGACCGTAATTTAAA
TACTTCATTTTTTGACCCTGCCGGAGGGGGAGACCCAATTTTGTACCAACACTTATTC
>CROPL208-21
AACCCTTTATTTTATTTTCGGAGCCTGATCAGGGATAGTCGGGACCTCTCTTAGCTTATT
AATTCGAGCTGAATTAGGCCAACCTGGGTCCCTTATTGGAGATGATCAAATTTATAATGT
TATTGTTACAGCCCACGCTTTTGTAATAATTTTTTTTATAGTTATACCAATTATAATTGG
AGGATTTGGAAATTGACTTGTACCTTTAATATTGGGGGCACCTGACATAGCTTTCCCTCG
TATAAATAATATAAGTTTCTGGCTACTTCCCCCCTCATTAACCCTCCTTTTAGCAAGTAG
TTTAGTGGAAAATGGAGCCGGAACTGGGTGAACAGTTTACCCTCCCCTATCTGCAGGAAT
TGCCCATGCAGGTTCTTCTGTAGATATGGCAATCTTCTCCCTTCATTTAGCAGGGGTTTC
CTCAATTTTAGGGGCAGTAAATTTTATTACTACCGTTATTAACATACGATCTTCAGGGAT
ATCTTTAGACCGTATACCATTATTTGTTTGAGCTGTCGCAATCACAGCCTTACTACTTCT
ATTATCTCTACCTGTCCTAGCAGGTGCTATTACTATATTACTTACAGACCGTAACTTAAA
TACCTCATTTTTCGACCCTGCCGGAGGGGGAGACCCTATTTTGTATCAACACTTATTC
>CROPL070-21
AACCCTTTATTTTATTTTCGGAGCTTGATCTGGAATGGTCGGAACCTCTCTTAGCTTATT
AATTCGAGCTGAATTAGGTCAACCCGGATCCCTCATTGGAGATGACCAAATTTATAATGT
AATTGTTACAGCCCATGCATTTGTAATAATTTTTTTTATAGTTATACCAATTATAATTGG
TGGGTTTGGAAACTGATTAGTACCCTTAATATTAGGGGCGCCTGATATGGCTTTCCCACG
AATAAACAATATAAGTTTTTGATTACTACCCCCTTCCTTAACCCTCCTTTTAGCAAGTAG
TTTAGTGGAAAATGGAGCTGGAACCGGATGAACAGTTTACCCACCCCTTTCAGCAGGTAT
TGCCCATGCAGGCTCTTCTGTAGACATGGCAATTTTCTCTCTACATTTAGCAGGAGTCTC
CTCAATTTTAGGAGCAGTAAATTTTATTACTACTGTAATCAATATACGATCCTCAGGAAT
ATCTTTAGACCGTATACCATTATTTGTTTGAGCGGTTGCAATCACAGCTTTATTACTTTT
ATTATCATTACCTGTATTAGCAGGAGCTATTACTATACTACTCACAGACCGTAATTTAAA
TACGTCATTCTTTGACCCTGCCGGGGGTGGTGACCCTATTTTATACCAACACTTATTC
>CROPL075-21
AACCCTTTATTTTATTTTCGGAGCTTGATCTGGAATGGTCGGAACCTCTCTTAGCTTATT
AATTCGAGCTGAATTAGGTCAACCCGGATCCCTCATTGGAGATGACCAAATTTATAATGT
AATTGTTACAGCCCATGCATTTGTAATAATTTTTTTTATAGTTATACCAATTATAATTGG
TGGGTTTGGAAACTGATTAGTACCCTTAATATTAGGGGCGCCTGATATGGCTTTCCCACG
AATAAACAATATAAGTTTTTGATTACTACCCCCTTCCTTAACCCTCCTTTTAGCAAGTAG
TTTAGTGGAAAATGGAGCTGGAACCGGATGAACAGTTTACCCACCCCTTTCAGCAGGTAT
TGCCCATGCAGGCTCTTCTGTAGACATGGCAATTTTCTCTCTACATTTAGCAGGAGTCTC
CTCAATTTTAGGAGCAGTAAATTTTATTACTACTGTAATCAATATACGATCCTCAGGAAT
ATCTTTAGACCGTATACCATTATTTGTTTGAGCGGTTGCAATCACAGCTTTATTACTTTT
ATTATCATTACCTGTATTAGCAGGAGCTATTACTATACTACTCACAGACCGTAATTTAAA
TACGTCATTCTTTGACCCTGCCGGGGGTGGTGACCCTATTTTATACCAACACTTATTC
>CROPL076-21
AACCCTTTATTTTATTTTCGGAGCTTGATCTGGAATGGTCGGAACCTCTCTTAGCTTATT
AATTCGAGCTGAATTAGGTCAACCCGGATCCCTCATTGGAGATGACCAAATTTATAATGT
AATTGTTACAGCCCATGCATTTGTAATAATTTTTTTTATAGTTATACCAATTATAATTGG
TGGGTTTGGAAACTGATTAGTACCCTTAATATTAGGGGCGCCTGATATGGCTTTCCCACG
AATAAACAATATAAGTTTTTGATTACTACCCCCTTCCTTAACCCTCCTTTTAGCAAGTAG
TTTAGTGGAAAATGGAGCTGGAACCGGATGAACAGTTTACCCACCCCTTTCAGCAGGTAT
TGCCCATGCAGGCTCTTCTGTAGACATGGCAATTTTCTCTCTACATTTAGCAGGAGTCTC
CTCAATTTTAGGAGCAGTAAATTTTATTACTACTGTAATCAATATACGATCCTCAGGAAT
ATCTTTAGACCGTATACCATTATTTGTTTGAGCGGTTGCAATCACAGCTTTATTACTTTT
ATTATCATTACCTGTATTAGCAGGAGCTATTACTATACTACTCACAGACCGTAATTTAAA
TACGTCATTCTTTGACCCTGCCGGGGGTGGTGACCCTATTTTATACCAACACTTATTC
>CROPL095-21
AACCCTTTATTTTATTTTCGGAGCTTGATCTGGAATGGTCGGAACCTCTCTTAGCTTATT
AATTCGAGCTGAATTAGGTCAACCCGGATCCCTCATTGGAGATGACCAAATTTATAATGT
AATTGTTACAGCCCATGCATTTGTAATAATTTTTTTTATAGTTATACCAATTATAATTGG
TGGGTTTGGAAACTGATTAGTACCCTTAATATTAGGGGCGCCTGATATGGCTTTCCCACG
AATAAACAATATAAGTTTTTGATTACTACCCCCTTCCTTAACCCTCCTTTTAGCAAGTAG
TTTAGTGGAAAATGGAGCTGGAACCGGATGAACAGTTTACCCACCCCTTTCAGCAGGTAT
TGCCCATGCAGGCTCTTCTGTAGACATGGCAATTTTCTCTCTACATTTAGCAGGAGTCTC
CTCAATTTTAGGAGCAGTAAATTTTATTACTACTGTAATCAATATACGATCCTCAGGAAT
ATCTTTAGACCGTATACCATTATTTGTTTGAGCGGTTGCAATCACAGCTTTATTACTTTT
ATTATCATTACCTGTATTAGCAGGAGCTATTACTATACTACTCACAGACCGTAATTTAAA
TACGTCATTCTTTGACCCTGCCGGGGGTGGTGACCCTATTTTATACCAACACTTATTC
>CROPL162-21
AACCCTTTATTTTATTTTCGGAGCTTGATCTGGAATGGTCGGAACCTCTCTTAGCTTATT
AATTCGAGCTGAATTAGGTCAACCCGGATCCCTCATTGGAGATGACCAAATTTATAATGT
AATTGTTACAGCCCATGCATTTGTAATAATTTTTTTTATAGTTATACCAATTATAATTGG
TGGGTTTGGAAACTGATTAGTACCCTTAATATTAGGGGCGCCTGATATGGCTTTCCCACG
AATAAACAATATAAGTTTTTGATTACTACCCCCTTCCTTAACCCTCCTTTTAGCAAGTAG
TTTAGTGGAAAATGGAGCTGGAACCGGATGAACAGTTTACCCACCCCTTTCAGCAGGTAT
TGCCCATGCAGGCTCTTCTGTAGACATGGCAATTTTCTCTCTACATTTAGCAGGAGTCTC
CTCAATTTTAGGAGCAGTAAATTTTATTACTACTGTAATCAATATACGATCCTCAGGAAT
ATCTTTAGACCGTATACCATTATTTGTTTGAGCGGTTGCAATCACAGCTTTATTACTTTT
ATTATCATTACCTGTATTAGCAGGAGCTATTACTATACTACTCACAGACCGTAATTTAAA
TACGTCATTCTTTGACCCTGCCGGGGGTGGTGACCCTATTTTATACCAACACTTATTC
>CROPL190-21
AACCCTTTATTTTATTTTCGGAGCTTGATCTGGAATGGTCGGAACCTCTCTTAGCTTATT
AATTCGAGCTGAATTAGGTCAACCCGGATCCCTCATTGGAGATGACCAAATTTATAATGT
AATTGTTACAGCCCATGCATTTGTAATAATTTTTTTTATAGTTATACCAATTATAATTGG
TGGGTTTGGAAACTGATTAGTACCCTTAATATTAGGAGCGCCTGATATGGCTTTCCCACG
AATAAACAATATAAGTTTTTGATTACTACCCCCTTCCTTAACCCTCCTTTTAGCAAGTAG
TTTAGTGGAAAATGGAGCTGGAACCGGATGAACAGTTTACCCACCCCTTTCAGCAGGTAT
TGCCCATGCAGGCTCTTCTGTAGACATGGCAATTTTCTCTCTACATTTAGCAGGAGTCTC
CTCAATTTTAGGAGCAGTAAATTTTATTACTACTGTAATCAATATACGATCCTCAGGAAT
ATCTTTAGACCGTATACCATTATTTGTTTGAGCGGTTGCAATCACAGCTTTATTACTTTT
ATTATCATTACCTGTATTAGCAGGAGCTATTACTATACTACTCACAGACCGTAATTTAAA
TACGTCATTCTTTGACCCTGCCGGGGGTGGTGACCCTATTTTATACCAACACTTATTC
>CROPL294-21
AACCCTTTATTTTATTTTCGGAGCCTGATCCGGGATGGTCGGAACCTCGCTTAGCTTATT
AATTCGAGCTGAATTGGGACAACCGGGATCTCTTATTGGAGACGATCAAATTTATAATGT
AATTGTTACAGCTCACGCTTTTGTGATAATTTTTTTTATAGTTATACCCATTATAATTGG
GGGATTTGGAAACTGATTAGTACCTTTAATACTAGGGGCACCTGACATGGCGTTCCCTCG
TATAAATAATATAAGTTTCTGATTATTACCTCCTTCCTTAACCCTTCTTTTAGCAAGTAG
CCTTGTGGAAAATGGAGCTGGAACAGGATGAACAGTTTACCCCCCGCTATCTGCCGGAAT
TGCCCATGCGGGGTCTTCGGTAGATATAGCAATTTTTTCGTTACATTTAGCAGGAGTTTC
TTCTATTTTAGGGGCAGTAAATTTCATTACGACTGTTATTAATATACGATCAGCAGGAAT
GTCATTAGACCGTATACCCCTTTTTGTTTGAGCCGTTGCAATTACAGCTTTATTACTTTT
ACTGTCTCTCCCTGTCTTAGCGGGAGCAATTACTATATTACTTACTGACCGTAACTTAAA
CACGTCATTTTTTGACCCTGCCGGAGGGGGAGACCCAATCCTATACCAACACTTGTTC
>CROPL019-21
AACCCTTTATTTTATTTTCGGAGCTTGATCTGGTATAGTAGGAACCTCTCTAAGTTTACT
AATTCGAGCTGAATTAGGACAACCAGGATCCCTAATTGGAGACGACCAAATTTATAATGT
AATTGTTACAGCTCATGCTTTTGTAATAATTTTTTTTATAGTTATACCCATCATAATTGG
AGGGTTTGGAAATTGATTAGTGCCCTTAATACTAGGGGCACCTGATATAGCTTTCCCTCG
AATAAATAATATAAGTTTCTGGCTTCTGCCACCTTCATTAACTCTCCTTTTAGCCAGTAG
CCTTGTAGAAAACGGGGCTGGAACTGGATGAACTGTTTATCCTCCCCTTTCTGCTGGTAT
TGCCCATGCTGGGTCATCAGTAGACATAGCAATTTTTTCATTACATCTAGCTGGGGTATC
ATCAATTTTAGGTGCAGTAAACTTCATCACAACAGTTATTAATATACGGTCTTCAGGTAT
AACTTTAGACCGTATGCCCTTATTTGTATGAGCAGTTGCTATTACAGCTCTATTGCTTCT
TTTATCTTTACCAGTTTTAGCTGGAGCAATTACAATACTACTAACAGACCGAAATTTAAA
TACTTCATTCTTTGATCCTGCGGGGGGAGGAGACCCAATTCTCTACCAACATTTATTT
>CROPL098-21
AACCCTTTATTTTATTTTCGGAGCTTGATCTGGTATAGTAGGAACCTCTCTAAGTTTACT
AATTCGAGCTGAATTAGGCCAACCAGGATCCCTAATTGGAGACGACCAAATTTATAATGT
AATTGTTACAGCTCATGCTTTTGTAATAATTTTTTTTATAGTTATACCCATCATAATTGG
AGGGTTTGGAAATTGATTAGTGCCCTTAATACTAGGGGCACCTGATATAGCTTTCCCTCG
AATAAATAATATAAGTTTCTGGCTTCTGCCACCTTCATTAACTCTCCTTTTAGCCAGTAG
CCTTGTAGAAAATGGGGCTGGAACTGGATGAACTGTCTATCCTCCCCTTTCTGCTGGTAT
TGCCCATGCTGGGTCATCAGTAGACATAGCAATTTTTTCACTACATCTAGCTGGGGTATC
ATCAATTTTAGGTGCAGTAAACTTCATCACAACAGTTATTAATATACGGTCTTCAGGTAT
AACTTTAGACCGTATACCATTGTTTGTATGAGCAGTTGCTATTACAGCTCTATTGCTGCT
TTTATCTTTACCAGTTTTAGCTGGAGCAATTACAATACTACTAACAGACCGAAATTTAAA
TACTTCATTCTTTGATCCTGCGGGGGGAGGAGACCCAATTCTCTACCAACATTTATTT
>CROPL047-21
AACCCTTTATTTTATTTTCGGAGCTTGATCTGGTATAGTAGGAACCTCTCTAAGTTTACT
AATCCGAGCTGAATTAGGCCAACCAGGATCCCTAATTGGAGACGACCAAATTTATAACGT
AATTGTTACAGCTCATGCTTTTGTCATAATTTTTTTTATAGTTATACCCATCATAATTGG
AGGGTTTGGAAATTGATTAGTGCCCTTAATACTAGGAGCACCTGATATAGCTTTCCCTCG
AATAAATAATATAAGTTTCTGGCTTCTGCCGCCTTCATTAACTCTCCTTTTAGCCAGTAG
CCTTGTAGAAAACGGGGCTGGAACTGGATGAACTGTCTATCCTCCCCTTTCTGCTGGTAT
TGCCCATGCTGGATCATCAGTAGACATAGCAATTTTTTCATTACATCTAGCTGGGGTATC
ATCAATTTTAGGTGCAGTAAACTTCATCACAACAGTTATTAATATACGGTCTTCAGGTAT
AACTTTAGACCGTATACCCTTATTTGTATGAGCAGTTGCTATTACAGCTCTGTTGCTTCT
TTTATCTTTACCAGTTTTAGCTGGAGCAATTACAATACTACTAACAGACCGAAATTTAAA
TACTTCATTCTTTGATCCTGCGGGGGGAGGAGACCCAATTCTCTACCAACATTTATTT
>CROPL108-21
AACCCTTTATTTTATTTTCGGAGCTTGATCTGGTATAGTAGGAACCTCTCTAAGTTTACT
AATCCGAGCTGAATTAGGCCAACCAGGATCCCTAATTGGAGACGACCAAATTTATAATGT
AATTGTTACAGCTCATGCTTTTGTAATAATTTTTTTTATAGTTATACCCATCATAATTGG
AGGGTTTGGAAATTGATTAGTGCCCTTAATACTAGGAGCACCTGATATAGCTTTCCCTCG
AATAAATAATATAAGTTTCTGGCTTCTGCCGCCTTCATTAACTCTCCTTTTAGCTAGTAG
CCTTGTAGAAAACGGGGCTGGAACTGGATGAACTGTCTATCCTCCCCTTTCTGCTGGTAT
TGCCCATGCTGGATCATCAGTAGACATAGCAATTTTTTCATTGCATCTAGCTGGGGTATC
ATCAATTTTAGGTGCAGTAAACTTCATCACAACAGTTATTAATATACGGTCTTCAGGTAT
AACTTTAGACCGTATACCCTTATTTGTATGAGCAGTTGCTATTACAGCTCTGTTGCTTCT
TTTATCTTTACCAGTTTTAGCTGGAGCAATTACAATACTACTAACAGACCGAAATTTAAA
TACTTCATTCTTTGATCCTGCGGGGGGAGGAGACCCAATTCTCTACCAACATTTATTT
>CROPL107-21
AACCCTTTATTTTATTTTCGGAGCTTGATCTGGTATAGTAGGAACCTCTCTAAGTTTACT
AATCCGAGCTGAATTAGGCCAACCAGGATCCCTAATTGGAGACGACCAAATTTATAATGT
AATTGTTACAGCTCATGCTTTTGTAATAATTTTTTTTATAGTTATACCCATCATAATTGG
AGGGTTTGGAAATTGATTAGTGCCCTTAATACTAGGAGCACCTGATATAGCTTTCCCTCG
AATAAATAATATAAGTTTCTGGCTTCTGCCGCCTTCATTAACTCTCCTTTTAGCCAGTAG
CCTTGTAGAAAACGGGGCTGGAACTGGATGAACTGTCTATCCTCCCCTTTCTGCTGGTAT
TGCCCATGCTGGATCATCAGTAGACATAGCAATTTTTTCATTGCATCTAGCTGGGGTATC
ATCAATTTTAGGTGCAGTAAACTTCATTACAACAGTTATTAATATACGGTCTTCAGGTAT
AACTTTAGACCGTATACCCTTATTTGTATGAGCAGTTGCTATTACAGCTCTGTTGCTTCT
TTTATCTTTACCAGTTTTAGCTGGAGCAATTACAATACTACTAACAGACCGAAATTTAAA
TACTTCATTCTTTGACCCTGCGGGGGGAGGAGACCCCATTCTCTACCAACATTTATTT
>CROPL009-21
TACTTTATATTTCATCTTTGGAGCATGATCAGGAATAGTAGGAACTTCTTTAAGTCTTCT
TATTCGGGCCGAATTAGGCCAACCTGGTTCATTAATTGGAGATGATCAAATCTATAATGT
AATCGTAACTGCTCATGCCTTCGTTATGATTTTCTTTATAGTAATGCCCATTATAATTGG
AGGATTTGGTAATTGACTGGTTCCTTTAATACTAGGGGCCCCAGACATGGCTTTCCCCCG
AATAAATAATATAAGTTTTTGATTACTCCCTCCCTCTTTAACTTTATTGTTGGCGAGTAG
CTTAGTGGAAAATGGAGCGGGGACCGGTTGAACCGTTTACCCCCCGCTCTCTGCAGGAAT
TGCCCATGCTGGAGCCTCAGTTGATATGGCCATCTTTTCTTTACACCTCGCTGGAGTATC
ATCAATTCTAGGGGCTGTAAATTTTATTACCACCGTAATCAATATGCGTTCTAGAGGAAT
AACGCTGGACCGAATGCCTTTATTTGTATGAGCAGTAGCTATCACAGCTTTACTTTTATT
ACTTTCTTTACCCGTTCTAGCTGGAGCTATCACTATACTTCTTACTGATCGAAACCTCAA
CACCTCCTTTTTTGACCCTGCAGGAGGGGGAGACCCCATTCTATACCAGCATCTATAT
>CROPL044-21
TACTTTATATTTCATCTTTGGAGCATGATCAGGAATAGTAGGAACTTCTTTAAGTCTTCT
TATTCGAGCCGAATTAGGTCAACCTGGTTCATTAATTGGAGATGATCAAATCTATAATGT
AATCGTAACTGCTCATGCCTTCGTTATGATTTTCTTTATAGTAATGCCCATTATAATTGG
AGGATTTGGTAATTGACTGGTTCCTTTAATACTAGGGGCCCCAGACATGGCTTTCCCCCG
AATAAATAATATAAGTTTTTGATTACTCCCTCCCTCTTTAACTTTATTGTTGGCGAGTAG
CTTAGTGGAAAATGGAGCGGGGACCGGTTGAACCGTTTACCCCCCGCTCTCTGCAGGAAT
TGCCCATGCTGGAGCCTCAGTTGATATGGCCATCTTTTCTTTACACCTCGCTGGAGTATC
ATCAATTCTAGGGGCTGTAAATTTTATTACCACCGTAATCAATATACGTTCTAGAGGAAT
AACGCTGGACCGAATGCCTTTATTTGTATGAGCAGTAGCTATCACAGCTTTACTTTTATT
ACTTTCTTTACCCGTTCTAGCTGGAGCTATCACTATACTTCTTACTGATCGAAACCTCAA
CACCTCCTTTTTTGACCCTGCAGGAGGGGGAGACCCCATTCTATACCAGCATCTATTT
>CROPL145-21
TACTTTATATTTCATCTTTGGAGCATGATCAGGAATAGTAGGAACTTCTTTAAGCCTTCT
TATTCGAGCCGAATTAGGCCAACCTGGTTCATTAATTGGAGATGATCAAATCTATAATGT
AATCGTAACTGCTCATGCCTTCGTTATGATTTTCTTTATAGTAATGCCCATTATAATTGG
AGGATTCGGTAATTGACTAGTCCCTTTAATATTAGGAGCCCCAGATATAGCTTTCCCTCG
AATAAATAATATAAGTTTTTGGTTGCTCCCTCCCTCTTTAACTTTATTGTTGGCGAGTAG
TTTAGTGGAAAATGGAGCGGGGACCGGTTGAACCGTTTACCCCCCACTTTCTGCAGGAAT
TGCCCATGCTGGAGCCTCAGTTGATATGGCCATCTTTTCTTTACACCTCGCTGGAGTATC
CTCAATTCTAGGAGCTGTAAATTTTATTACCACCGTAATCAATATACGTTCTAGAGGAAT
AACGCTGGATCGAATGCCTTTATTTGTATGAGCAGTAGCTATCACAGCTTTACTTTTATT
ACTTTCTTTACCCGTTCTAGCTGGAGCTATCACCATACTCCTTACTGATCGAAACCTCAA
CACCTCCTTTTTTGACCCCGCAGGAGGGGGAGACCCAATTCTATATCAACATCTATTT
>CROPL285-21
TACTTTATATTTCATCTTTGGAGCATGATCAGGAATAGTAGGAACTTCTTTAAGCCTTCT
TATTCGAGCCGAATTAGGCCAACCTGGTTCATTAATTGGAGATGATCAAATCTATAATGT
AATCGTAACTGCTCATGCCTTCGTTATGATTTTCTTTATAGTAATGCCCATTATAATTGG
AGGATTCGGTAATTGACTAGTCCCTTTAATATTAGGAGCCCCAGATATAGCTTTCCCTCG
AATAAATAATATAAGTTTTTGGTTGCTCCCTCCCTCTTTAACTTTATTGTTGGCGAGTAG
TTTAGTGGAAAATGGAGCGGGGACCGGTTGAACCGTTTACCCCCCACTTTCTGCAGGAAT
TGCCCATGCTGGAGCCTCAGTTGATATGGCCATCTTTTCTTTACACCTCGCTGGAGTATC
CTCAATTCTAGGAGCTGTAAATTTTATTACCACCGTAATCAATATACGTTCTAGAGGAAT
AACGCTGGATCGAATGCCTTTATTTGTATGAGCAGTAGCTATCACAGCTTTACTTTTATT
ACTTTCTTTACCCGTTCTAGCTGGAGCTATCACCATACTCCTTACTGATCGAAACCTCAA
CACCTCCTTTTTTGACCCCGCAGGAGGGGGAGACCCAATTCTATATCAACATCTATTT
>CROPL290-21
TACTTTATATTTCATCTTTGGAGCATGATCAGGAATAGTAGGAACTTCTTTAAGCCTTCT
TATTCGAGCCGAATTAGGCCAACCTGGTTCATTAATTGGAGATGATCAAATCTATAATGT
AATCGTAACTGCTCATGCCTTCGTTATGATTTTCTTTATAGTAATGCCCATTATAATTGG
AGGATTCGGTAATTGACTAGTCCCTTTAATATTAGGAGCCCCAGATATAGCTTTCCCTCG
AATAAATAATATAAGTTTTTGGTTGCTCCCTCCCTCTTTAACTTTATTGTTGGCGAGTAG
TTTAGTGGAAAATGGAGCGGGGACCGGTTGAACCGTTTACCCCCCACTTTCTGCAGGAAT
TGCCCATGCTGGAGCCTCAGTTGATATGGCCATCTTTTCTTTACACCTCGCTGGAGTATC
CTCAATTCTAGGAGCTGTAAATTTTATTACCACCGTAATCAATATACGTTCTAGAGGAAT
AACGCTGGATCGAATGCCTTTATTTGTATGAGCAGTAGCTATCACAGCTTTACTTTTATT
ACTTTCTTTACCCGTTCTAGCTGGAGCTATCACCATACTCCTTACTGATCGAAACCTCAA
CACCTCCTTTTTTGACCCCGCAGGAGGGGGAGACCCAATTCTATATCAACATCTATTT
>CROPL187-21
TACTTTATATTTCATCTTTGGAGCATGATCAGGAATAGTAGGAACTTCTTTAAGCCTTCT
TATTCGAGCCGAATTAGGCCAACCTGGTTCATTAATTGGAGATGATCAAATCTATAATGT
GATTGTAACCGCTCACGCCTTCGTTATAATTTTCTTTATAGTAATGCCCATTATAATTGG
AGGATTTGGTAATTGACTAGTTCCCCTAATATTAGGAGCCCCAGATATGGCTTTCCCTCG
GATAAATAATATAAGTTTTTGATTGCTCCCTCCCTCTTTAACTTTATTGTTAGCGAGTAG
ACTAGTGGAAAATGGAGCGGGGACCGGTTGAACCGTTTACCCTCCACTTTCTGCAGGAAT
TGCCCATGCTGGGGCCTCAGTTGATATGGCCATCTTTTCTTTACATCTTGCTGGGGTTTC
CTCAATTCTAGGAGCCGTAAATTTTATTACCACAGTAATCAATATACGTTCAAGAGGTAT
AACACTAGATCGAATACCTTTATTTGTGTGAGCTGTAGCTATTACGGCTTTACTTCTATT
ACTTTCTCTACCCGTTTTAGCTGGAGCTATCACTATATTATTAACTGATCGAAATCTGAA
TACCTCTTTCTTTGACCCAGCAGGGGGAGGTGACCCAATTTTATATCAACATTTATAT
>CROPL189-21
TACTTTATATTTCATCTTTGGAGCATGATCAGGAATAGTAGGAACTTCTTTAAGCCTTCT
TATTCGAGCCGAATTAGGCCAACCTGGTTCATTAATTGGAGATGATCAAATCTATAATGT
GATTGTAACCGCTCACGCCTTCGTTATAATTTTCTTTATAGTAATGCCCATTATAATTGG
AGGATTTGGTAATTGATTAGTTCCCCTAATATTAGGAGCCCCAGATATGGCTTTCCCTCG
GATAAATAATATAAGTTTTTGATTGCTCCCTCCCTCTTTAACTTTATTGTTAGCGAGTAG
ACTAGTGGAAAATGGAGCGGGGACCGGTTGAACCGTTTACCCTCCACTTTCTGCAGGAAT
TGCCCATGCTGGGGCCTCAGCTGATATGGCCATCTTTTCTTTACATCTTGCTGGGGTTTC
CTCAATTCTAGGAGCCGTAAATTTTATTACCACAGTAATCAATATACGTTCAAGAGGTAT
AACACTAGATCGAATACCTTTATTTGTGTGAGCTGTAGCTATTACGGCTTTACTTCTATT
ACTTTCTCTACCCGTTTTAGCTGGAGCTATCACTATATTATTAACTGATCGAAATCTGAA
TACCTCTTTCTTTGACCCAGCAGGGGGAGGTGACCCAATTTTATATCAACATTTATTT
>CROPL088-21
TACTTTATATTTCATCTTCGGTGCATGATCAGGAATAGTAGGAACTTCCTTAAGTCTTCT
TATTCGAGCCGAATTAGGCCAACCTGGTTCATTAATAGGAGATGACCAAATCTATAATGT
AATCGTAACTGCTCACGCCTTCGTTATAATTTTCTTTATAGTGATACCCATTATAATCGG
AGGATTTGGAAATTGACTAGTTCCCTTGATATTAGGGGCCCCCGATATAGCTTTCCCTCG
GATAAATAACATAAGTTTTTGATTGCTCCCCCCTTCTTTAACTCTATTGTTGGCGAGTAG
ACTAGTCGAAAATGGGGCGGGGACCGGTTGAACGGTTTACCCCCCGCTTTCTGCAGGAAT
TGCCCATGCTGGAGCCTCTGTTGATATGGCTATTTTTTCTTTACACCTCGCTGGAGTTTC
CTCAATTTTAGGAGCTGTAAATTTTATTACTACAGTAATCAATATACGATCTAGAGGGAT
AACCCTAGATCGTATACCTTTATTTGTATGAGCTGTAGCGATTACAGCCTTACTTCTATT
ACTTTCTCTACCTGTTTTAGCAGGTGCTATCACTATACTCCTTACCGATCGTAATCTTAA
CACCTCTTTCTTCGATCCTGCAGGTGGGGGAGACCCAATTCTATACCAACACCTATTC
>CROPL113-21
TACTTTATATTTCATCTTCGGTGCATGATCAGGAATAGTAGGAACTTCCTTAAGTCTTCT
TATTCGAGCCGAATTAGGCCAACCTGGTTCATTAATTGGAGATGACCAAATCTATAATGT
AATTGTAACTGCTCACGCCTTCGTTATAATTTTCTTTATAGTGATACCCATTATAATCGG
AGGATTTGGTAATTGACTAGTTCCCTTGATATTAGGGGCCCCCGATATAGCTTTCCCTCG
GATAAATAACATAAGTTTTTGATTGCTCCCCCCTTCTTTAACTCTATTGTTGGCGAGTAG
ACTAGTCGAAAATGGGGCGGGGACCGGTTGAACGGTTTACCCCCCGCTTTCTGCAGGAAT
TGCCCATGCTGGAGCCTCTGTTGATATGGCTATTTTTTCTTTACACCTCGCTGGAGTTTC
CTCAATTTTAGGAGCTGTAAATTTTATTACTACAGTAATCAATATACGATCTAGAGGGAT
AACCCTAGATCGTATACCTTTATTTGTATGAGCTGTAGCGATTACAGCCTTACTTCTATT
ACTTTCTCTACCTGTTTTAGCAGGTGCTATCACTATACTCCTTACCGATCGTAATCTTAA
CACCTCTTTCTTCGATCCTGCAGGTGGGGGAGACCCAATTCTATACCAACACCTATTC
>CROPL037-21
TACATTATATTTTATTTTCGGAGCATGATCCGGAATAGTCGGAACCTCCCTTAGTCTTCT
AATTCGAGCTGAATTAGGACAACCGGGCTCACTAATTGGTGATGATCAAATTTATAACGT
AATTGTAACCGCTCACGCTTTTGTTATGATTTTCTTTATAGTAATGCCCATTATAATTGG
AGGGTTCGGTAATTGATTAGTTCCTCTTATACTAGGTGCCCCTGATATGGCCTTCCCTCG
AATAAATAATATAAGTTTTTGGTTACTGCCCCCTTCCTTAACCTTATTATTGGCGAGCAG
TTTAGTTGAAAATGGTGCTGGTACTGGATGAACTGTCTACCCCCCACTTTCAGCGGGAAT
TGCCCATGCTGGAGCTTCTGTAGATATGGCCATCTTTTCTCTACATTTGGCCGGAGTATC
CTCAATCCTCGGAGCTGTCAATTTTATTACAACAGTAATTAATATGCGATCTAGCGGAAT
GACATTAGATCGTATGCCCCTTTTTGTTTGGGCAGTAGCAATCACTGCCCTTTTACTTTT
ACTTTCTCTCCCTGTTCTGGCCGGAGCCATTACAATACTACTAACTGATCGTAATCTAAA
TACCTCATTTTTTGATCCGGCAGGAGGGGGAGACCCAATTTTATACCAACACCTATTC
>CROPL056-21
TACATTATATTTTATTTTCGGAGCATGATCCGGAATAGTCGGAACCTCCCTTAGTCTTCT
AATTCGAGCTGAATTAGGACAACCGGGCTCACTAATTGGTGATGATCAAATTTATAACGT
AATTGTAACCGCTCACGCTTTTGTTATGATTTTCTTTATAGTAATGCCCATTATAATTGG
AGGGTTCGGTAATTGATTAGTTCCTCTTATACTAGGTGCCCCTGATATGGCTTTCCCTCG
AATAAATAATATAAGTTTTTGGTTACTGCCCCCTTCCTTAACCTTATTATTGGCGAGCAG
TTTAGTTGAAAATGGTGCTGGTACTGGATGAACTGTCTACCCCCCACTTTCAGCGGGAAT
TGCCCATGCTGGAGCTTCTGTAGATATGGCCATCTTTTCTCTACATTTGGCCGGAGTATC
TTCAATCCTCGGAGCTGTCAATTTTATTACAACAGTAATTAATATGCGATCTAGCGGAAT
GACATTAGATCGTATACCCCTTTTTGTTTGGGCAGTAGCAATCACTGCCCTTTTACTTTT
ACTTTCTCTCCCTGTTCTGGCCGGAGCCATTACAATACTACTAACTGATCGTAATCTAAA
TACCTCATTTTTTGATCCGGCAGGAGGGGGAGACCCAATTTTATACCAACACCTATTC
>CROPL341-21
TACATTATATTTTATTTTCGGAGCATGATCCGGAATAGTCGGAACCTCCCTTAGTCTTCT
AATTCGAGCTGAATTAGGACAACCGGGCTCACTAATTGGTGATGATCAAATTTATAACGT
AATTGTAACCGCTCACGCTTTTGTTATGATTTTCTTTATAGTAATGCCCATTATAATTGG
AGGGTTCGGTAATTGATTAGTTCCTCTTATACTAGGTGCCCCTGATATGGCTTTCCCTCG
AATAAATAATATAAGTTTTTGGTTACTGCCCCCTTCCTTAACCTTATTATTGGCGAGCAG
TTTAGTTGAAAATGGTGCTGGTACTGGATGAACTGTCTACCCCCCACTTTCAGCGGGAAT
TGCCCATGCTGGAGCTTCTGTAGATATGGCCATCTTTTCTCTACATTTGGCCGGAGTATC
TTCAATCCTCGGAGCTGTCAATTTTATTACAACAGTAATTAATATGCGATCTAGCGGAAT
GACATTAGATCGTATACCCCTTTTTGTTTGGGCAGTAGCAATCACTGCCCTTTTACTTTT
ACTTTCTCTCCCTGTTCTGGCCGGAGCCATTACAATACTACTAACTGATCGTAATCTAAA
TACCTCATTTTTTGATCCGGCAGGAGGGGGAGACCCAATTTTATACCAACACCTATTC
>CROPL358-21
TACATTATATTTTATTTTCGGAGCATGATCCGGAATAGTCGGAACCTCCCTTAGTCTTCT
AATTCGAGCTGAATTAGGACAACCGGGCTCACTAATTGGTGATGATCAAATTTATAACGT
AATTGTAACCGCTCACGCTTTTGTTATGATTTTCTTTATAGTAATGCCCATTATAATTGG
AGGGTTCGGTAATTGATTAGTTCCTCTTATACTAGGTGCCCCTGATATGGCTTTCCCTCG
AATAAATAATATAAGTTTTTGGTTACTGCCCCCTTCCTTAACCTTATTATTGGCGAGCAG
TTTAGTTGAAAATGGTGCTGGTACTGGATGAACTGTCTACCCCCCACTTTCAGCGGGAAT
TGCCCATGCTGGAGCTTCTGTAGATATGGCCATCTTTTCTCTACATTTGGCCGGAGTATC
TTCAATCCTCGGAGCTGTCAATTTTATTACAACAGTAATTAATATGCGATCTAGCGGAAT
GACATTAGATCGTATACCCCTTTTTGTTTGGGCAGTAGCAATCACTGCCCTTTTACTTTT
ACTTTCTCTCCCTGTTCTGGCCGGAGCCATTACAATACTACTAACTGATCGTAATCTAAA
TACCTCATTTTTTGATCCGGCAGGAGGGGGAGACCCAATTTTATACCAACACCTATTC
>CROPL193-21
TACATTATATTTTATTTTCGGAGCATGATCCGGAATAGTCGGAACCTCCCTTAGTCTTCT
AATTCGAGCTGAATTAGGACAACCGGGCTCACTAATTGGTGATGATCAAATTTATAACGT
AATTGTAACCGCTCACGCTTTTGTTATGATTTTCTTTATAGTAATGCCCATTATAATTGG
AGGATTCGGTAATTGATTAGTTCCTCTTATACTAGGTGCCCCTGATATGGCTTTCCCTCG
AATAAATAATATAAGTTTTTGGTTGCTGCCCCCTTCCTTAACCTTATTATTGGCGAGCAG
TTTAGTTGAAAATGGTGCTGGTACTGGATGAACTGTCTACCCCCCACTTTCAGCGGGAAT
TGCCCATGCTGGAGCTTCTGTGGATATGGCCATCTTTTCTCTACATTTGGCCGGAGTATC
CTCAATCCTCGGAGCTGTCAATTTTATTACAACAGTAATTAATATGCGATCTAGCGGAAT
GACATTAGATCGTATGCCCCTTTTTGTTTGGGCAGTAGCAATCACTGCCCTTTTACTTTT
ACTTTCTCTCCCTGTTCTGGCCGGAGCCATTACAATACTACTAACTGATCGTAATCTAAA
TACCTCATTTTTTGATCCGGCAGGGGGGGGAGACCCAATTTTATACCAACACCTATTC
>CROPL207-21
AACTCTATATTTTATTTTCGGGGCTTGATCCGGAATAGTAGGAACTTCATTAAGTTTATT
AATCCGGGCCGAATTAGGCCAACCCGGGTCATTAATTGGAGATGATCAAATTTATAATGT
TATTGTAACTGCCCATGCTTTCGTTATAATTTTCTTTATGGTCATGCCCATTATAATTGG
TGGGTTTGGAAATTGGTTAGTTCCTTTAATACTTGGGGCCCCAGATATGGCTTTCCCCCG
AATAAATAATATAAGTTTTTGACTTTTACCCCCATCTTTAACCCTCCTTCTAGCAAGAAG
CTTGGTCGAAAATGGAGCTGGGACAGGATGAACAGTTTACCCACCCCTTTCAGCCGGAAT
TGCTCACGCCGGGGCATCAGTTGATATGGCCATCTTTTCACTACATTTAGCTGGGGTTTC
TTCAATTTTAGGGGCTGTTAATTTTATTACTACAGTAATTAATATACGATCTAGAGGTAT
AACACTTGATCGAATACCTCTATTTGTATGAGCCGTAGCTATTACAGCTCTACTACTCCT
TCTATCCCTGCCTGTTTTAGCAGGAGCTATTACTATACTATTAACAGACCGAAATCTCAA
TACATCATTTTTTGACCCGGCAGGAGGGGGAGACCCTATTCTTTACCAACACTTGTTC
>CROPL331-21
AACTTTATATTTTATTTTCGGGGCTTGGTCAGGAATAGTAGGAACTTCCCTAAGTTTATT
AATCCGAGCTGAGCTCGGCCAACCCGGATCATTAATCGGTGATGATCAAATTTATAATGT
TATTGTAACTGCCCATGCTTTCGTTATAATTTTCTTCATAGTGATGCCCATCATAATTGG
GGGGTTTGGAAATTGATTAGTCCCCCTAATACTCGGAGCCCCAGATATGGCTTTCCCTCG
AATAAATAATATAAGTTTTTGACTTTTACCCCCATCTTTAACCCTCCTTCTAGCAAGAAG
CTTAGTCGAAAATGGAGCTGGAACAGGATGAACAGTTTACCCACCACTTTCAGCAGGTAT
TGCCCACGCCGGAGCATCAGTTGATATGGCTATTTTTTCTTTACATTTAGCGGGGGTTTC
ATCAATTTTAGGGGCTGTCAATTTTATCACCACAGTAATTAATATACGATCAAGAGGTAT
AACACTTGACCGAATACCTTTATTTGTATGGGCCGTAGCCATCACTGCCCTACTACTCCT
TCTTTCTTTACCCGTTCTAGCCGGAGCTATTACCATATTATTAACAGACCGAAATCTTAA
TACTTCATTTTTCGACCCAGCAGGAGGGGGAGACCCAATCTTGTACCAACATTTATTT
>CROPL347-21
AACTTTATATTTTATTTTCGGGGCTTGGTCAGGAATAGTAGGAACTTCCCTAAGTTTATT
AATCCGAGCTGAGCTCGGCCAACCCGGATCATTAATCGGTGATGATCAAATTTATAATGT
TATTGTAACTGCCCATGCTTTCGTTATAATTTTCTTCATAGTGATGCCCATCATAATTGG
GGGGTTTGGAAATTGATTAGTCCCCCTAATACTCGGAGCCCCAGATATGGCTTTCCCTCG
AATAAATAATATAAGTTTTTGACTTTTACCCCCATCTTTAACCCTCCTTCTAGCAAGAAG
CTTAGTCGAAAATGGAGCTGGAACAGGATGAACAGCTTACCCACCACTTTCAGCAGGTAT
TGCCCACGCCGGAGCATCAGTTGATATGGCTATTTTTTCTTTACATTTAGCGGGGGTTTC
ATCAATTTTAGGGGCTGTCAATTTTATCACCACAGTAATTAATATACGATCAAGAGGTAT
AACACTTGACCGAATACCTTTATTTGTATGGGCCGTAGCCATCACTGCCCTACTACTCCT
TCTTTCTTTACCCGTTCTAGCCGGAGCTATTACCATATTATTAACAGACCGAAATCTTAA
TACTTCATTTTTCGACCCAGCAGGAGGGGGAGACCCAATCTTGTACCAACATTTATTT
>CROPL209-21
AACTTTATACTTCATCTTTGGAGCCTGATCAGGAATAGTAGGGACTTCATTAAGTTTATT
AATTCGAGCCGAACTAGGTCAACCTGGGTCATTAATTGGCGATGATCAAATTTATAATGT
TATTGTAACTGCCCATGCTTTCGTTATAATTTTCTTCATGGTCATGCCTATTATAATTGG
GGGATTCGGGAATTGGCTCGTGCCCCTTATACTAGGAGCCCCAGATATGGCTTTCCCTCG
AATAAATAATATAAGCTTTTGATTATTACCACCATCTTTAACCCTTCTTTTAGCAAGAAG
ACTTGTTGAAAATGGAGCTGGGACAGGATGAACAGTTTACCCCCCACTTTCAGCGGGGAT
TGCCCATGCTGGAGCTTCCGTTGATATGGCTATTTTCTCTTTACATTTAGCAGGAGTTTC
TTCCATTCTGGGAGCTGTTAATTTCATTACAACTGTAATTAATATACGGTCAAGCGGAAT
AACCTTAGACCGAATGCCTCTATTTGTTTGGGCCGTAGCTATTACTGCCCTATTACTTCT
TCTATCACTACCGGTTCTGGCGGGGGCTATTACTATACTCTTAACAGACCGAAACTTAAA
TACATCATTCTTCGACCCTGCCGGAGGAGGAGACCCTATTCTTTATCAACATTTATTT
>CROPL002-21
AACATTATATTTCATTTTTGGAGCATGAGCAGGTATAGTAGGGACTTCATTAAGACTTCT
TATCCGAGCTGAATTAGGTCAACCAGGTTCTTTAATTGGAGATGACCAAATTTATAATGT
AATTGTAACAGCCCATGCATTTGTAATAATTTTCTTTATAGTAATGCCTATTATAATTGG
AGGATTTGGTAATTGATTAGTGCCTTTAATACTAGGAGCACCTGACATGGCATTCCCTCG
AATAAATAATATAAGTTTTTGGTTATTACCCCCTTCTCTCACTTTACTACTCGCTAGTTC
CATAGTAGAAAATGGGGCAGGGACGGGTTGAACGGTTTACCCTCCCCTAGCAGCAGGGAT
TGCCCATGCTGGGGCCTCAGTAGACCTTGCAATTTTTTCATTACACTTAGCGGGAGTTTC
CTCAATTTTAGGGGCCGTAAATTTTATTACAACAGTAATTAATATACGATCAAATGGAAT
AACACTAGACCGAATACCATTATTTGTGTGAGCAGTTGTAATTACAGCCCTTTTATTACT
TTTATCTTTACCTGTTCTAGCAGGAGCGATTACAATATTATTAACAGACCGTAACCTAAA
TACATCATTTTTTGACCCTGCAGGAGGGGGAGACCCTATTCTTTACCAACACTTATTT
>CROPL048-21
AACATTATATTTCATTTTTGGAGCATGAGCAGGTATAGTAGGGACTTCATTAAGACTTCT
TATCCGGGCTGAATTAGGTCAACCAGGTTCTTTAATTGGAGATGACCAAATTTATAATGT
AATTGTAACAGCCCATGCATTTGTAATAATTTTCTTTATAGTAATACCTATTATAATTGG
GGGATTTGGTAACTGATTAGTGCCTTTAATACTAGGAGCCCCTGATATAGCATTCCCTCG
AATAAATAATATAAGTTTTTGGCTATTACCCCCTTCTCTCACTTTACTACTCGCTAGTTC
TATAGTAGAAAATGGGGCAGGGACGGGTTGAACGGTTTACCCTCCCCTAGCAGCAGGGAT
TGCCCATGCTGGGGCCTCAGTAGACCTTGCAATTTTTTCATTACACTTAGCGGGAGTTTC
CTCAATTTTAGGGGCCGTAAATTTTATTACAACAGTAATTAATATACGATCAAATGGAAT
AACGTTAGACCGAATACCATTATTTGTATGAGCAGTTGTAATTACAGCCCTTTTATTACT
TTTATCTTTACCTGTTCTAGCAGGAGCTATTACAATATTATTAACAGACCGTAATCTAAA
TACATCATTTTTTGACCCTGCAGGAGGGGGAGACCCTATTCTTTACCAACACTTATTT
>CROPL052-21
AACATTATATTTCATTTTTGGAGCATGAGCAGGTATGGTAGGGACTTCATTAAGACTTCT
TATCCGGGCTGAATTAGGTCAACCAGGTTCTTTAATTGGAGATGACCAAATTTATAATGT
AATTGTAACAGCCCATGCATTTGTAATAATTTTCTTTATAGTTATACCTATTATAATTGG
GGGATTTGGTAATTGATTAGTGCCTTTAATACTAGGAGCCCCTGATATGGCATTCCCTCG
AATAAATAATATAAGTTTTTGGCTATTACCCCCTTCTCTCACTTTACTACTCGCTAGTTC
TATAGTAGAAAATGGGGCAGGGACGGGTTGAACGGTTTACCCTCCCCTAGCAGCAGGGAT
TGCCCATGCTGGGGCCTCAGTAGACCTTGCAATTTTTTCATTACACTTAGCGGGAGTTTC
CTCAATTTTAGGAGCCGTAAATTTTATTACAACAGTAATTAATATACGATCAAATGGAAT
AACATTAGACCGAATACCATTATTTGTGTGAGCAGTTGTAATTACAGCCCTTTTATTACT
TTTATCTTTACCTGTTCTAGCAGGAGCTATTACAATATTATTAACAGACCGTAACCTAAA
TACATCATTTTTTGACCCTGCAGGAGGGGGAGACCCTATTCTTTACCAACACTTATTT
>CROPL101-21
AACATTATATTTCATTTTTGGAGCATGAGCAGGTATGGTAGGGACTTCATTAAGACTTCT
TATCCGGGCTGAATTAGGTCAACCAGGTTCTTTAATTGGAGATGACCAAATTTATAATGT
AATTGTAACAGCCCATGCATTTGTAATAATTTTCTTTATAGTTATACCTATTATAATTGG
GGGATTTGGTAATTGATTAGTGCCTTTAATACTAGGAGCCCCTGATATGGCATTCCCTCG
AATAAATAATATAAGTTTTTGGCTATTACCCCCTTCTCTCACTTTACTACTCGCTAGTTC
TATAGTAGAAAATGGGGCAGGGACGGGTTGAACGGTTTACCCTCCCCTAGCAGCAGGGAT
TGCCCATGCTGGGGCCTCAGTAGACCTTGCAATTTTTTCATTACACTTAGCGGGAGTTTC
CTCAATTTTAGGAGCCGTAAATTTTATTACAACAGTAATTAATATACGATCAAATGGAAT
AACATTAGACCGAATACCATTATTTGTGTGAGCAGTTGTAATTACAGCCCTTTTATTACT
TTTATCTTTACCTGTTCTAGCAGGAGCTATTACAATATTATTAACAGACCGTAACCTAAA
TACATCATTTTTTGACCCTGCAGGAGGGGGAGACCCTATTCTTTACCAACACTTATTT
>CROPL105-21
AACATTATATTTCATTTTTGGAGCATGAGCAGGTATGGTAGGGACTTCATTAAGACTTCT
TATCCGGGCTGAATTAGGTCAACCAGGTTCTTTAATTGGAGATGACCAAATTTATAATGT
AATTGTAACAGCCCATGCATTTGTAATAATTTTCTTTATAGTTATACCTATTATAATTGG
GGGATTTGGTAATTGATTAGTGCCTTTAATACTAGGAGCCCCTGATATGGCATTCCCTCG
AATAAATAATATAAGTTTTTGGCTATTACCCCCTTCTCTCACTTTACTACTCGCTAGTTC
TATAGTAGAAAATGGGGCAGGGACGGGTTGAACGGTTTACCCTCCCCTAGCAGCAGGGAT
TGCCCATGCTGGGGCCTCAGTAGACCTTGCAATTTTTTCATTACACTTAGCGGGAGTTTC
CTCAATTTTAGGAGCCGTAAATTTTATTACAACAGTAATTAATATACGATCAAATGGAAT
AACATTAGACCGAATACCATTATTTGTGTGAGCAGTTGTAATTACAGCCCTTTTATTACT
TTTATCTTTACCTGTTCTAGCAGGAGCTATTACAATATTATTAACAGACCGTAACCTAAA
TACATCATTTTTTGACCCTGCAGGAGGGGGAGATCCTATTCTTTACCAACACTTATTT
>CROPL140-21
AACATTATATTTCATTTTTGGAGCATGAGCAGGTATGGTAGGGACTTCATTAAGACTTCT
TATCCGGGCTGAATTAGGTCAACCAGGTTCTTTAATTGGAGATGACCAAATTTATAATGT
AATTGTAACAGCCCATGCATTTGTAATAATTTTCTTTATAGTTATACCTATTATAATTGG
GGGATTTGGTAATTGATTAGTGCCTTTAATACTAGGAGCCCCTGATATGGCATTCCCTCG
AATAAATAATATAAGTTTTTGGCTATTACCCCCTTCTCTCACTTTACTACTCGCTAGTTC
TATAGTAGAAAATGGGGCAGGGACGGGTTGAACGGTTTACCCTCCCCTAGCAGCAGGGAT
TGCCCATGCTGGGGCCTCAGTAGACCTTGCAATTTTTTCATTACACTTAGCGGGAGTTTC
CTCAATTTTAGGAGCCGTAAATTTTATTACAACAGTAATTAATATACGATCAAATGGAAT
AACATTAGACCGAATACCATTATTTGTGTGAGCAGTTGTAATTACAGCCCTTTTATTACT
TTTATCTTTACCTGTCCTAGCAGGAGCTATTACAATATTATTAACAGACCGTAACCTAAA
TACATCATTTTTTGACCCTGCAGGAGGGGGAGACCCTATTCTTTACCAACACTTATTT
>CROPL279-21
AACATTATATTTCATTTTTGGAGCATGAGCAGGTATGGTAGGGACTTCATTAAGACTCCT
TATCCGGGCTGAATTAGGTCAACCAGGTTCTTTAATTGGAGATGACCAAATTTATAATGT
AATTGTAACAGCCCATGCATTTGTAATAATTTTCTTTATAGTTATACCTATTATAATTGG
GGGATTTGGTAATTGATTAGTGCCTTTAATACTAGGAGCCCCTGATATGGCATTCCCTCG
AATAAATAATATAAGTTTTTGGCTATTACCCCCTTCTCTCACTTTACTACTCGCTAGTTC
TATAGTAGAAAATGGGGCAGGGACGGGTTGAACGGTTTACCCTCCCCTAGCAGCAGGGAT
TGCCCATGCTGGGGCCTCAGTAGACCTTGCAATTTTTTCATTACACTTAGCGGGAGTTTC
CTCAATTTTAGGAGCCGTAAATTTTATTACAACAGTAATTAATATACGATCAAATGGAAT
AACATTAGACCGAATACCATTATTTGTGTGAGCAGTTGTAATTACAGCCCTTTTATTACT
TTTATCTTTACCTGTTCTAGCAGGAGCTATTACAATATTATTAACAGACCGTAACCTAAA
TACATCATTTTTTGACCCTGCAGGAGGGGGAGACCCTATTCTTTACCAACACTTATTT
>CROPL271-21
AACATTATATTTCATTTTTGGAGCATGAGCAGGTATGGTAGGGACTTCATTAAGACTTCT
TATCCGGGCTGAATTAGGTCAACCAGGCTCTTTAATTGGAGATGACCAAATTTATAATGT
AATTGTAACAGCCCATGCATTTGTAATAATTTTCTTTATAGTTATACCTATTATAATTGG
GGGATTTGGTAATTGATTAGTGCCTTTAATACTAGGAGCCCCTGATATGGCATTCCCTCG
AATAAATAATATAAGTTTTTGGCTATTACCCCCTTCTCTCACTTTACTACTCGCTAGTTC
TATAGTAGAAAATGGGGCAGGGACGGGTTGAACGGTTTACCCTCCCCTAGCAGCAGGGAT
TGCCCATGCTGGGGCCTCAGTAGACCTTGCAATTTTTTCATTACACTTAGCGGGAGTTTC
CTCAATTTTAGGGGCCGTAAATTTTATTACAACAGTAATTAATATACGATCAAATGGAAT
AACATTAGACCGAATACCATTATTTGTGTGAGCAGTTGTAATTACAGCCCTTTTATTACT
TTTATCTTTACCTGTTCTAGCAGGAGCTATTACAATATTATTAACAGACCGTAACCTAAA
TACATCATTTTTTGACCCTGCAGGAGGGGGAGACCCTATTCTTTACCAACACTTATTT
>CROPL274-21
AACATTATATTTCATTTTTGGAGCATGAGCAGGTATGGTAGGGACTTCATTAAGACTTCT
TATCCGGGCTGAATTAGGTCAACCAGGTTCTTTAATTGGAGATGACCAAATTTATAATGT
AATTGTAACAGCCCATGCATTTGTAATAATTTTCTTTATAGTTATACCTATTATAATTGG
GGGATTTGGTAATTGATTAGTGCCTTTAATACTAGGAGCCCCTGATATGGCATTCCCTCG
AATAAATAATATAAGTTTTTGGCTATTACCCCCTTCTCTCACTTTACTACTCGCTAGTTC
TATAGTAGAAAATGGGGCGGGGACGGGTTGAACGGTTTACCCTCCCCTAGCAGCAGGGAT
TGCCCATGCTGGGGCCTCAGTAGACCTTGCAATTTTTTCATTACACTTAGCGGGAGTTTC
CTCAATTTTAGGGGCCGTAAATTTTATTACAACAGTAATTAATATACGATCAAATGGAAT
AACATTAGACCGAATACCATTATTTGTGTGAGCAGTTGTAATTACAGCCCTTTTATTACT
TTTATCTTTACCTGTTCTAGCAGGAGCTATTACAATATTATTAACAGACCGTAACCTAAA
TACATCATTTTTTGACCCTGCAGGAGGGGGAGACCCTATTCTTTACCAACACTTATTT
>CROPL278-21
AACATTATATTTCATTTTTGGAGCATGAGCAGGTATAGTAGGGACTTCATTAAGACTTCT
TATCCGGGCTGAATTAGGTCAACCAGGTTCTTTAATTGGAGATGACCAAATTTATAATGT
AATTGTAACAGCCCATGCATTTGTAATAATTTTCTTTATAGTAATACCTATTATAATTGG
GGGGTTTGGTAATTGATTAGTGCCTTTAATACTAGGAGCCCCTGATATGGCATTCCCTCG
AATAAATAATATAAGTTTTTGGCTATTACCCCCTTCTCTCACTTTACTACTCGCTAGTTC
TATAGTAGAAAATGGGGCAGGGACGGGTTGAACGGTTTACCCTCCCCTAGCAGCAGGGAT
TGCCCATGCTGGGGCCTCAGTAGACCTTGCAATTTTTTCATTACACTTAGCGGGAGTTTC
CTCAATTTTAGGGGCCGTAAATTTTATTACAACAGTAATTAATATACGATCAAATGGAAT
AACATTAGACCGAATACCATTATTTGTGTGAGCAGTTGTAATTACAGCCCTTTTATTACT
TTTATCTTTACCTGTTCTAGCAGGAGCTATTACAATATTATTAACAGACCGTAACCTAAA
TACATCATTTTTTGACCCTGCAGGAGGGGGAGACCCTATTCTTTACCAACACTTATTT
>CROPL141-21
AACATTATATTTCATTTTTGGAGCATGAGCAGGTATAGTAGGGACTTCATTAAGACTTCT
TATCCGGGCTGAATTAGGTCAACCAGGTTCTTTAATTGGAGATGACCAAATTTATAATGT
AATTGTAACAGCCCATGCATTTGTAATAATTTTCTTTATAGTAATGCCTATTATAATTGG
GGGGTTTGGTAATTGATTAGTACCTTTAATACTAGGAGCTCTTGATATGGCATTCCCTCG
AATAAATAATATAAGTTTTTGGTTATTACCCCCTTCTCTCACTTTACTACTCGCTAGTTC
TATAGTAGAAAATGGGGCAGGGACGGGTTGAACGGTTTACCCTCCCCTAGCAGCAGGGAT
TGCCCATGCTGGGGCCTCAGTAGACCTTGCAATTTTTTCATTACACTTAGCGGGAGTTTC
CTCAATTTTAGGGGCCGTAAATTTTATTACAACAGTAATTAATATACGATCAAATGGAAT
AACATTAGACCGAATACCATTATTTGTGTGAGCAGTTGTAATTACAGCCCTTTTATTACT
TTTATCTTTACCTGTTCTAGCAGGAGCTATTACAATATTATTAACAGACCGTAACCTAAA
TACATCATTTTTTGACCCTGCAGGAGGGGGAGATCCTATTCTTTACCAACACTTATTT
>CROPL206-21
AACATTATATTTCATTTTTGGAGCATGAGCAGGTATAGTAGGGACTTCATTAAGACTTCT
TATCCGAGCTGAATTAGGTCAACCAGGTTCTTTAATTGGAGATGACCAAATTTATAATGT
AATTGTAACAGCCCATGCATTTGTAATAATTTTCTTTATAGTAATACCTATTATAATTGG
GGGATTTGGTAATTGATTAGTGCCTTTAATACTAGGAGCACCTGATATGGCATTCCCTCG
AATAAATAATATAAGTTTTTGGTTATTGCCCCCTTCTCTCACTTTACTACTCGCTAGTTC
TATAGTAGAAAATGGGGCAGGGACTGGTTGAACGGTTTACCCTCCCCTAGCAGCAGGGAT
TGCCCATGCTGGGGCCTCAGTAGACCTTGCAATTTTTTCATTACACTTAGCAGGAGTTTC
CTCAATTTTAGGGGCCGTAAATTTTATTACAACAGTAATTAATATACGATCAAATGGAAT
AACATTAGACCGAATGCCATTATTTGTATGAGCAGTTGTAATTACAGCCCTTTTATTACT
TTTATCTTTACCTGTTCTAGCAGGAGCTATTACAATATTATTAACAGACCGTAACCTAAA
TACATCATTTTTTGACCCTGCAGGAGGGGGAGATCCTATTCTTTACCAACACTTATTT
>CROPL003-21
AACTTTATACTTCATCTTTGGAGCCTGGGCAGGAATAGTAGGAACCTCATTAAGCCTACT
GATTCGAGCTGAATTAGGGCAGCCAGGGTCTCTTATTGGAGATGATCAAATTTATAATGT
CATCGTAACGGCACATGCATTCGTAATAATTTTTTTTATAGTTATGCCTATCATAATCGG
AGGGTTCGGGAACTGACTAGTCCCTTTAATGCTTGGAGCCCCAGATATAGCTTTCCCACG
AATAAATAATATAAGTTTCTGACTTCTACCCCCGTCACTAACTCTACTTCTAGCTAGAAG
CATAGTAGAAAATGGGGCAGGAACAGGTTGAACGGTTTACCCTCCGCTAGCGGCAGGAAT
TGCCCATGCTGGGGCCTCAGTTGACCTCGCTATTTTCTCATTACATTTAGCAGGTGTGTC
CTCAATCTTAGGGGCTGTAAATTTTATTACGACAGTAATTAATATGCGGTCTAATGGAAT
AACATTAGACCGAATACCTTTATTTGTTTGAGCAGTCGTTATCACAGCCTTATTACTACT
CTTATCTCTACCTGTCCTTGCAGGAGCTATTACTATGTTATTAACAGACCGTAATCTAAA
TACATCATTTTTTGACCCAGCAGGAGGGGGTGACCCTATTCTTTACCAACATTTATTT
>CROPL016-21
AACTTTATACTTCATCTTTGGAGCCTGGGCAGGAATAGTAGGAACATCATTAAGTCTACT
GATTCGAGCTGAATTAGGGCAGCCAGGGTCTCTTATTGGAGATGATCAAATTTATAATGT
CATCGTAACGGCACATGCATTCGTAATAATTTTTTTTATAGTTATGCCTATCATAATCGG
AGGGTTCGGAAACTGACTAGTCCCTTTAATGCTTGGAGCCCCAGATATAGCTTTCCCACG
AATAAATAATATAAGTTTCTGACTTCTACCCCCGTCACTAACTCTACTTCTAGCTAGAAG
CATAGTAGAAAATGGGGCAGGAACAGGCTGAACGGTTTACCCTCCGCTAGCGGCAGGAAT
TGCCCATGCTGGAGCCTCAGTTGACCTCGCTATTTTCTCATTACATTTAGCAGGTGTGTC
CTCAATCTTAGGGGCTGTAAATTTTATTACGACAGTAATTAATATGCGATCTAATGGAAT
AACATTAGACCGAATACCTTTATTTGTTTGAGCAGTCGTTATCACAGCCTTATTACTACT
CTTATCTCTACCTGTCCTTGCAGGAGCTATTACTATGTTATTAACAGATCGTAATCTAAA
TACATCATTTTTTGACCCAGCAGGAGGGGGTGACCCTATTCTTTACCAACATTTATTT
>CROPL023-21
AACTTTATACTTCATCTTTGGAGCCTGGGCAGGAATAGTAGGAACATCATTAAGTCTACT
GATTCGAGCTGAATTAGGGCAGCCAGGGTCTCTTATTGGAGATGACCAAATTTATAATGT
CATCGTAACGGCACATGCATTCGTAATGATTTTTTTTATAGTTATGCCTATCATAATCGG
AGGGTTCGGGAACTGACTAGTCCCTTTAATGCTTGGAGCCCCAGATATAGCTTTCCCACG
AATAAATAATATAAGTTTCTGACTTCTACCCCCATCACTAACTCTACTTCTAGCTAGAAG
CATAGTAGAAAATGGGGCAGGAACAGGCTGAACGGTTTACCCTCCGCTAGCGGCAGGAAT
TGCCCATGCTGGGGCCTCAGTTGACCTCGCTATTTTCTCATTACATTTAGCAGGTGTGTC
CTCAATCTTAGGGGCTGTAAATTTTATTACGACAGTAATTAATATGCGATCTAATGGAAT
AACATTAGACCGAATACCTTTATTTGTTTGAGCAGTCGTTATCACAGCCTTATTACTACT
CTTATCTCTACCGGTCCTTGCAGGAGCTATTACTATGTTATTAACAGATCGTAATCTAAA
TACATCATTTTTTGACCCAGCAGGAGGGGGTGACCCTATTCTTTACCAACATTTATTT
>CROPL282-21
AACATTATATTTCATCTTTGGAGCCTGGGCAGGAATAGTAGGGACATCTTTAAGTCTCCT
TATTCGAGCTGAATTAGGCCAGCCAGGGTCTCTAATTGGTGATGATCAAATTTATAATGT
CATCGTAACCGCGCATGCATTCGTAATAATTTTTTTTATAGTTATACCCATTATAATTGG
AGGGTTCGGGAACTGGCTAGTCCCTTTAATATTAGGGGCCCCAGATATGGCTTTCCCACG
AATAAATAACATAAGTTTTTGACTTCTGCCCCCCTCTCTAACCCTACTTCTAGCTAGTAG
TATAGTAGAAAATGGGGCAGGAACAGGTTGAACGGTTTACCCTCCGCTAGCAGCAGGGAT
TGCTCATGCTGGGGCCTCAGTTGACCTCGCTATTTTCTCCCTACATTTAGCGGGTGTTTC
TTCCATCTTGGGGGCTGTAAATTTTATTACAACAGTAATTAATATACGGTCTAATGGAAT
AACTTTAGACCGGATACCTTTATTTGTATGAGCAGTTGTTATCACAGCCTTATTGTTGCT
TTTATCTTTACCTGTCCTTGCAGGAGCTATTACAATATTATTGACAGACCGTAATTTAAA
TACATCATTTTTTGACCCTGCAGGAGGGGGTGACCCTATTCTTTACCAACATTTATTT
>CROPL325-21
AACATTATATTTCATCTTTGGAGCCTGGGCAGGAATAGTAGGGACATCTTTAAGTCTCCT
TATTCGAGCTGAATTAGGCCAGCCAGGGTCTCTAATTGGTGATGACCAAATTTATAATGT
CATCGTAACCGCGCATGCATTCGTAATAATTTTTTTTATAGTTATACCCATTATAATTGG
AGGGTTCGGGAACTGGTTAGTCCCTTTAATATTAGGAGCCCCAGATATGGCTTTCCCACG
AATAAATAACATAAGTTTTTGACTTCTGCCCCCCTCTCTAACCCTACTTCTAGCTAGTAG
TATAGTAGAAAATGGGGCAGGAACAGGTTGAACGGTTTACCCTCCGCTAGCAGCAGGGAT
TGCTCATGCTGGGGCCTCAGTTGACCTCGCTATTTTCTCACTACATTTAGCGGGTGTTTC
ATCCATCTTGGGGGCTGTAAATTTTATTACAACAGTAATTAATATACGATCTAATGGAAT
AACTTTAGACCGGATACCTTTATTTGTATGAGCAGTTGTTATCACAGCCTTATTGTTGCT
TTTATCTCTACCTGTCCTTGCAGGAGCTATTACAATATTATTGACAGACCGTAATTTAAA
TACATCATTTTTTGACCCTGCAGGAGGGGGTGACCCTATTCTTTACCAACATTTATTT
>CROPL326-21
AACATTATATTTCATCTTTGGAGCCTGGGCAGGAATAGTAGGGACATCTTTAAGTCTCCT
TATTCGAGCTGAATTAGGCCAGCCAGGGTCTCTAATTGGTGATGACCAAATTTATAATGT
CATCGTAACCGCGCATGCATTCGTAATAATTTTTTTTATAGTTATACCCATTATAATTGG
AGGGTTCGGGAACTGGTTAGTCCCTTTAATATTAGGAGCCCCAGATATGGCTTTCCCACG
AATAAATAACATAAGTTTTTGACTTCTGCCCCCCTCTCTAACCCTACTTCTAGCTAGTAG
TATAGTAGAAAATGGGGCAGGAACAGGTTGAACGGTTTACCCTCCGCTAGCAGCAGGGAT
TGCTCATGCTGGGGCCTCAGTTGACCTCGCTATTTTCTCACTACATTTAGCGGGTGTTTC
ATCCATCTTGGGGGCTGTAAATTTTATTACAACAGTAATTAATATACGATCTAATGGAAT
AACTTTAGACCGGATACCTTTATTTGTATGAGCAGTTGTTATCACAGCCTTATTGTTGCT
TTTATCTCTACCTGTCCTTGCAGGAGCTATTACAATATTATTGACAGACCGTAATTTAAA
TACATCATTTTTTGACCCTGCAGGAGGGGGTGACCCTATTCTTTACCAACATTTATTT
>CROPL130-21
AACATTATATTTTATCTTTGGAGCTTGAGCAGGAATAGTAGGGACATCTTTAAGTCTTCT
TATTCGAGCTGAATTAGGACAGCCAGGATCTCTAATTGGTGACGATCAAATCTATAATGT
CATCGTAACAGCTCATGCATTTGTAATAATTTTTTTTATGGTTATGCCTATTATAATTGG
AGGGTTTGGAAATTGACTAGTTCCTCTTATATTAGGAGCTCCTGATATGGCCTTCCCACG
AATGAATAATATAAGTTTCTGACTTTTACCTCCCTCTCTAACATTACTACTAGCTAGTAG
CATAGTAGAAAATGGAGCAGGGACTGGTTGAACGGTTTACCCTCCGCTAGCAGCAGGTAT
TGCTCATGCTGGAGCTTCAGTTGATCTCGCTATTTTTTCTTTACATCTAGCCGGGGTCTC
TTCAATCTTAGGGGCAGTGAATTTTATTACCACAGTGATTAATATACGATCAAATGGTAT
AACATTAGACCGAATACCTTTATTCGTTTGAGCAGTTGTTATTACAGCATTATTATTACT
TTTATCTTTACCTGTTCTCGCCGGAGCCATTACAATATTATTAACAGACCGAAATCTAAA
TACATCATTTTTCGATCCTGCAGGAGGGGGAGATCCTATTTTGTACCAACACTTATTT
>CROPL201-21
AACATTATATTTTATCTTTGGAGCTTGAGCAGGAATAGTAGGGACATCTTTAAGTCTTCT
TATTCGAGCTGAATTAGGACAACCAGGATCTCTAATTGGTGACGATCAAATCTATAATGT
CATCGTAACAGCTCACGCATTTGTAATAATTTTTTTTATGGTTATACCTATTATAATTGG
AGGGTTTGGAAATTGATTAGTCCCTCTTATACTAGGAGCACCTGATATGGCCTTCCCACG
AATGAATAATATAAGTTTCTGACTTTTACCTCCCTCTCTAACTTTACTACTAGCTAGTAG
CATAGTAGAAAATGGGGCAGGTACCGGTTGAACGGTTTACCCTCCGCTAGCAGCAGGAAT
TGCTCATGCTGGAGCTTCAGTTGATCTGGCTATTTTTTCTTTACATCTAGCAGGGGTCTC
TTCAATCTTAGGGGCAGTGAATTTTATTACCACAGTAATTAATATACGATCAAATGGTAT
AACATTAGACCGAATACCTTTATTCGTTTGAGCAGTTGTTATTACAGCTTTATTATTACT
TTTATCTTTACCTGTTCTCGCCGGAGCTATTACAATATTATTAACCGACCGAAATTTAAA
TACATCATTTTTCGACCCTGCTGGAGGGGGAGACCCTATTTTATACCAACACTTATTT
>CROPL210-21
AACATTATATTTTATCTTTGGAGCTTGGGCAGGAATAGTGGGGACATCTTTAAGTCTTCT
TATTCGAGCTGAATTAGGTCAACCAGGGTCTCTGATTGGTGATGATCAAATCTATAATGT
CATCGTAACAGCTCACGCATTTGTAATGATTTTTTTTATGGTTATACCTATTATAATTGG
AGGGTTTGGAAATTGGTTAGTCCCTCTTATACTAGGAGCTCCTGATATAGCATTCCCACG
AATGAATAATATAAGTTTCTGACTTTTACCTCCGTCCCTAACCTTACTACTAGCTAGTAG
CATAGTAGAAAATGGGGCAGGTACCGGTTGAACGGTTTACCCTCCGCTAGCAGCAGGGAT
TGCTCACGCTGGAGCTTCAGTTGATCTAGCTATTTTTTCTTTACATCTAGCTGGGGTCTC
TTCAATTTTAGGTGCAGTAAACTTCATTACTACAGTGATTAATATACGATCAAACGGTAT
AACATTAGACCGAATACCTTTATTCGTTTGAGCAGTTGTTATTACAGCCTTACTATTACT
TTTATCTTTACCAGTTCTCGCTGGAGCCATTACAATATTACTAACAGATCGAAATCTAAA
TACATCATTTTTTGATCCTGCAGGAGGAGGAGATCCTATTTTATATCAACATTTATTT
>CROPL211-21
AACATTATATTTTATCTTTGGAGCTTGGGCAGGAATAGTAGGGACATCTCTAAGTCTTCT
TATTCGAGCTGAATTAGGTCAACCAGGATCTCTGATTGGTGATGATCAAATCTATAATGT
CATCGTAACAGCTCACGCATTTGTAATGATTTTTTTTATGGTTATGCCTATTATAATTGG
AGGGTTTGGAAATTGATTAGTCCCTCTTATATTAGGAGCTCCTGATATAGCATTCCCACG
AATGAATAATATAAGTTTCTGGCTTTTACCTCCGTCCCTAACATTACTACTAGCTAGTAG
CATAGTAGAAAATGGGGCAGGTACCGGTTGAACGGTTTACCCTCCGCTAGCAGCAGGGAT
TGCTCACGCTGGAGCTTCAGTTGATCTCGCTATTTTTTCTTTACATCTAGCTGGGGTCTC
TTCAATTTTAGGTGCAGTAAACTTCATTACTACAGTGATTAATATACGATCAAACGGTAT
AACATTAGACCGAATACCTTTATTCGTTTGAGCAGTTGTTATTACAGCCTTATTATTACT
TTTATCTTTACCAGTTCTCGCTGGAGCCATTACAATATTATTAACAGATCGAAATCTAAA
TACATCATTTTTTGATCCTGCAGGAGGAGGGGATCCTATTTTGTATCAACATTTATTT
>CROPL041-21
AACATTATATTTTATCTTTGGAGCTTGGTCAGGAATAGTAGGGACATCTTTAAGACTCCT
TATCCGAGCTGAATTAGGACAACCAGGATCTTTAATTGGAGACGATCAAATCTATAATGT
AATCGTCACAGCACACGCATTTGTAATAATTTTCTTTATAGTCATACCTATTATAATCGG
AGGTTTCGGTAATTGATTAGTTCCTTTAATATTAGGAGCTCCAGATATGGCTTTTCCACG
AATAAATAATATAAGTTTCTGGCTCCTACCTCCTTCCTTGACTTTACTACTAGCTAGTAG
CATAGTAGAAAATGGAGCAGGTACTGGTTGAACAGTTTACCCTCCCCTAGCAGCTGGAAT
TGCACACGCTGGGGCTTCAGTTGATCTTGCAATTTTTTCTTTACATCTAGCCGGGGTATC
TTCAATTTTAGGGGCAGTAAATTTTATTACAACAGTGATTAATATGCGATCAAATGGAAT
AACATTAGACCGTATACCTCTTTTTGTTTGAGCCGTAGTCATTACAGCCTTACTACTACT
TCTATCCCTACCTGTGTTAGCAGGTGCTATTACAATATTATTAACAGACCGAAATTTAAA
TACTTCATTCTTTGACCCTGCCGGAGGGGGAGACCCAATCCTATACCAGCATTTATTT
>CROPL071-21
AACATTATATTTTATCTTTGGAGCTTGGTCAGGAATAGTAGGGACATCTTTAAGACTCCT
TATCCGAGCTGAATTAGGACAACCAGGATCTTTAATTGGAGACGATCAAATCTATAATGT
AATCGTCACAGCACACGCATTTGTAATAATTTTCTTTATAGTCATACCTATTATAATCGG
AGGTTTCGGTAATTGATTAGTTCCTTTAATATTAGGAGCTCCAGATATGGCTTTTCCACG
AATAAATAATATAAGTTTCTGGCTCCTACCTCCTTCCTTGACTTTACTACTAGCTAGTAG
CATAGTAGAAAATGGAGCAGGTACTGGTTGAACAGTTTACCCTCCCCTAGCAGCTGGAAT
TGCACACGCTGGGGCTTCAGTTGATCTTGCAATTTTTTCTTTACATCTAGCCGGGGTATC
TTCAATTTTAGGGGCAGTAAATTTTATTACAACAGTGATTAATATGCGATCAAATGGAAT
AACATTAGACCGTATACCTCTTTTTGTTTGAGCCGTAGTCATTACAGCCTTACTACTACT
TCTATCCCTACCTGTGTTAGCAGGTGCTATTACAATATTATTAACAGACCGAAATTTAAA
TACTTCATTCTTTGACCCTGCCGGAGGGGGAGACCCAATCCTATACCAGCATTTATTT
>CROPL125-21
AACATTATATTTTATCTTTGGAGCTTGGTCAGGAATAGTAGGGACATCTTTAAGACTCCT
TATCCGAGCTGAATTAGGACAACCAGGATCTTTAATTGGAGACGATCAAATCTATAATGT
AATCGTCACAGCACACGCATTTGTAATAATTTTCTTTATAGTCATACCTATTATAATCGG
AGGTTTCGGTAATTGATTAGTTCCTTTAATATTAGGAGCTCCAGATATGGCTTTTCCACG
AATAAATAATATAAGTTTCTGGCTCCTACCTCCTTCCTTGACTTTACTACTAGCTAGTAG
CATAGTAGAAAATGGAGCAGGTACTGGTTGAACAGTTTACCCTCCCCTAGCAGCTGGAAT
TGCACACGCTGGGGCTTCAGTTGATCTTGCAATTTTTTCTTTACATCTAGCCGGGGTATC
TTCAATTTTAGGGGCAGTAAATTTTATTACAACAGTGATTAATATGCGATCAAATGGAAT
AACATTAGACCGTATACCTCTTTTTGTTTGAGCCGTAGTCATTACAGCCTTACTACTACT
TCTATCCCTACCTGTGTTAGCAGGTGCTATTACAATATTATTAACAGACCGAAATTTAAA
TACTTCATTCTTTGACCCTGCCGGAGGGGGAGACCCAATCCTATACCAGCATTTATTT
>CROPL143-21
AACATTATATTTTATCTTTGGAGCTTGGTCAGGAATAGTAGGGACATCTTTAAGACTCCT
TATCCGAGCTGAATTAGGACAACCAGGATCTTTAATTGGAGACGATCAAATCTATAATGT
AATCGTCACAGCACACGCATTTGTAATAATTTTCTTTATAGTCATACCTATTATAATCGG
AGGTTTCGGTAATTGATTAGTTCCTTTAATATTAGGAGCTCCAGATATGGCTTTTCCACG
AATAAATAATATAAGTTTCTGGCTCCTACCTCCTTCCTTGACTTTACTACTAGCTAGTAG
CATAGTAGAAAATGGAGCAGGTACTGGTTGAACAGTTTACCCTCCCCTAGCAGCTGGAAT
TGCACACGCTGGGGCTTCAGTTGATCTTGCAATTTTTTCTTTACATCTAGCCGGGGTATC
TTCAATTTTAGGGGCAGTAAATTTTATTACAACAGTGATTAATATGCGATCAAATGGAAT
AACATTAGACCGTATACCTCTTTTTGTTTGAGCCGTAGTCATTACAGCCTTACTACTACT
TCTATCCCTACCTGTGTTAGCAGGTGCTATTACAATATTATTAACAGACCGAAATTTAAA
TACTTCATTCTTTGACCCTGCCGGAGGGGGAGACCCAATCCTATACCAGCATTTATTT
>CROPL092-21
AACATTATATTTTATCTTTGGAGCTTGGTCAGGAATAGTAGGGACATCTTTAAGACTCCT
TATCCGAGCTGAATTAGGACAACCAGGATCTTTAATTGGAGACGATCAAATCTATAATGT
AATCGTCACAGCACACGCATTTGTAATAATTTTCTTTATAGTCATACCTATTATAATCGG
AGGTTTCGGTAATTGATTAGTTCCTTTAATATTAGGAGCTCCAGATATGGCTTTTCCACG
AATAAATAATATAAGTTTCTGGCTCCTACCTCCTTCCTTGACTTTACTACTAGCTAGTAG
CATAGTAGAAAATGGAGCAGGTACTGGTTGAACAGTTTACCCTCCCCTAGCAGCTGGAAT
TGCACACGCTGGAGCTTCAGTTGATCTTGCAATTTTTTCTTTACATCTAGCCGGGGTATC
TTCAATTTTAGGGGCAGTAAATTTTATTACAACAGTGATTAATATGCGATCAAATGGAAT
AACATTAGACCGTATACCTCTTTTTGTTTGAGCCGTAGTCATTACAGCCTTACTACTACT
TCTATCCCTACCTGTGTTAGCAGGTGCTATTACAATATTATTAACAGACCGAAATTTAAA
TACTTCATTCTTTGACCCTGCCGGAGGGGGAGACCCAATCCTATACCAGCATTTATTT
>CROPL129-21
AACATTATATTTTATCTTTGGAGCTTGGTCAGGAATAGTAGGGACATCTTTAAGACTCCT
TATCCGAGCTGAATTAGGACAACCAGGATCTTTAATTGGAGACGATCAAATCTATAATGT
AATCGTCACAGCACACGCATTTGTAATAATTTTCTTTATAGTCATACCTATTATAATCGG
AGGTTTCGGTAATTGATTAGTTCCTTTAATATTAGGAGCTCCAGATATGGCTTTTCCACG
AATAAATAATATAAGTTTCTGGCTCCTACCTCCTTCCTTGACTTTACTACTAGCTAGTAG
CATAGTAGAAAATGGAGCAGGTACTGGTTGAACAGTTTACCCTCCCCTAGCAGCTGGAAT
TGCACACGCTGGAGCTTCAGTTGATCTTGCAATTTTTTCTTTACATCTAGCCGGGGTATC
TTCAATTTTAGGGGCAGTAAATTTTATTACAACAGTGATTAATATGCGATCAAATGGAAT
AACATTAGACCGTATACCTCTTTTTGTTTGAGCCGTAGTCATTACAGCCTTACTACTACT
TCTATCCCTACCTGTGTTAGCAGGTGCTATTACAATATTATTAACAGACCGAAATTTAAA
TACTTCATTCTTTGACCCTGCCGGAGGGGGAGACCCAATCCTATACCAGCATTTATTT
>CROPL142-21
AACATTATATTTTATCTTTGGGGCTTGGTCAGGAATAGTAGGGACATCTTTAAGACTCCT
TATCCGAGCTGAATTAGGACAACCAGGATCTTTAATTGGAGACGATCAAATCTATAATGT
AATCGTCACAGCACACGCATTTGTAATAATTTTCTTTATAGTCATACCTATTATAATCGG
AGGTTTCGGTAATTGATTAGTTCCTTTAATATTAGGAGCTCCAGATATGGCTTTTCCACG
AATAAATAATATAAGTTTCTGGCTCCTACCTCCTTCCTTGACTTTACTACTAGCTAGTAG
CATAGTAGAAAATGGAGCAGGTACTGGTTGAACAGTTTACCCTCCCCTAGCAGCTGGAAT
TGCACACGCTGGGGCTTCAGTTGATCTTGCAATTTTTTCTTTACATCTAGCCGGGGTATC
TTCAATTTTAGGGGCAGTAAATTTTATTACAACAGTGATTAATATACGATCAAATGGAAT
AACATTAGACCGTATACCTCTTTTTGTTTGAGCCGTAGTCATTACAGCCTTACTACTACT
TCTATCCCTACCTGTGTTAGCAGGTGCTATTACAATATTATTAACAGACCGAAATTTAAA
TACTTCATTCTTTGACCCTGCCGGAGGGGGAGACCCAATCCTATACCAGCATTTATTT
>CROPL248-21
AACTTTATACTTCATCTTTGGGGCCTGGGCAGGAATAGTAGGAACATCATTAAGACTTCT
TATTCGAGCTGAATTAGGCCAACCAGGGTCTCTAATTGGTGATGATCAAATTTATAATGT
CATCGTAACCGCACACGCATTTGTTATAATTTTTTTTATAGTTATACCTATTATAATTGG
AGGATTCGGAAATTGACTTGTTCCTTTGATACTTGGAGCTCCAGATATAGCTTTCCCCCG
AATAAATAACATAAGTTTCTGACTTCTACCTCCTTCCTTAACTTTATTATTGGCTAGTAG
CATAGTAGAAAATGGAGCAGGAACAGGTTGAACGGTTTACCCCCCGCTAGCTGCAGGTAT
TGCCCACGCTGGGGCTTCAGTTGACCTTACTATCTTCTCCTTACACCTCGCTGGTGTATC
CTCAATTTTAGGGGCTGTAAACTTTATTACAACAGTAATCAATATGCGGTCTAATGGAAT
AACATTAGACCGAATACCCCTCTTCGTATGAGCAGTTGTTATTACAGCCCTATTACTTCT
TCTATCCCTACCTGTCCTTGCTGGTGCTATTACAATACTATTAACAGACCGTAATTTAAA
TACATCATTCTTCGACCCTGCCGGAGGGGGAAATCCTATTCTCTATCAACATCTCTTT
>CROPL004-21
AACACTATATTTCATTTTTGGAGCCTGAGCAGGTATAGTAGGGACGTCCTTAAGACTCCT
TATTCGAGCTGAATTAGGACAACCAGGATCCCTGATTGGTGATGACCAAATTTATAACGT
CATCGTAACAGCACACGCATTTGTAATAATTTTTTTTATAGTAATACCTATTATAATTGG
AGGATTTGGAAATTGATTAGTCCCCCTTATACTAGGTGCCCCAGATATAGCATTCCCACG
AATAAATAATATAAGTTTTTGACTTTTACCGCCCTCTCTAACACTATTATTAGCTAGTAG
CATAGTGGAAAATGGAGCGGGGACTGGGTGAACAGTTTACCCTCCCCTTGCAGCAGGCAT
TGCCCATGCTGGAGCCTCTGTTGATCTCGCTATTTTTTCCTTACATTTAGCAGGAGTATC
CTCAATTCTAGGGGCTGTAAATTTCATTACAACGGTGATCAATATGCGATCCAATGGAAT
AACTCTAGACCGAATACCCTTATTTGTGTGAGCTGTAGTAATCACAGCCCTACTATTACT
CCTCTCCCTCCCTGTTCTTGCAGGAGCAATTACAATACTACTAACTGACCGTAATTTAAA
CACATCATTCTTTGACCCCGCCGGAGGAGGAGACCCTATTCTCTACCAACATTTATTT
>CROPL133-21
AACACTATATTTCATTTTTGGAGCCTGAGCAGGTATAGTAGGGACGTCCTTAAGACTCCT
TATTCGAGCTGAATTAGGACAACCAGGATCCCTGATTGGTGATGACCAAATTTATAACGT
CATCGTAACAGCACACGCATTTGTAATAATTTTTTTTATAGTAATACCTATTATAATTGG
AGGATTTGGAAATTGATTAGTCCCCCTTATACTAGGTGCCCCAGATATAGCATTCCCACG
AATAAATAATATAAGTTTTTGACTTTTACCGCCCTCTCTAACACTATTATTAGCTAGTAG
CATAGTGGAGAATGGAGCGGGGACTGGGTGAACAGTTTACCCTCCCCTTGCAGCAGGCAT
TGCCCATGCTGGAGCCTCTGTTGATCTCGCTATTTTTTCCTTACATTTAGCAGGAGTGTC
CTCAATTCTAGGGGCTGTAAATTTCATTACAACGGTGATCAATATACGATCCAATGGAAT
AACTCTAGACCGAATACCCTTATTTGTGTGAGCTGTAGTAATCACAGCCCTACTATTACT
CCTCTCCCTCCCTGTTCTTGCAGGAGCAATTACAATACTACTAACTGACCGTAATTTAAA
CACATCATTCTTTGACCCCGCCGGGGGAGGAGACCCTATTCTCTACCAACATTTATTT
>CROPL134-21
AACACTATATTTCATTTTTGGAGCCTGAGCAGGTATAGTAGGGACGTCCTTAAGACTCCT
TATTCGAGCTGAATTAGGACAACCAGGATCCCTGATTGGTGATGACCAAATTTATAACGT
CATCGTAACAGCACACGCATTTGTAATAATTTTTTTTATAGTAATACCTATTATAATTGG
AGGGTTTGGAAATTGATTAGTCCCCCTTATACTAGGTGCCCCAGATATAGCATTCCCACG
AATAAATAATATAAGTTTTTGACTTTTACCGCCCTCTCTAACACTATTATTAGCTAGTAG
CATAGTGGAAAATGGAGCGGGGACTGGGTGAACAGTTTACCCTCCCCTTGCAGCAGGCAT
TGCCCATGCTGGAGCCTCTGTTGATCTCGCTATTTTTTCCTTACATTTAGCAGGAGTGTC
CTCAATTCTAGGGGCTGTAAATTTCATTACAACGGTGATCAATATACGATCCAATGGAAT
AACTCTAGACCGAATACCCTTATTTGTGTGAGCTGTAGTAATCACAGCCCTACTATTACT
CCTCTCCCTCCCTGTTCTTGCAGGAGCAATTACAATACTACTAACTGACCGTAATTTAAA
CACATCATTCTTTGACCCCGCCGGGGGAGGAGACCCTATTCTCTACCAACATTTATTT
>CROPL199-21
AACACTATATTTCATTTTTGGAGCCTGAGCAGGTATAGTAGGGACGTCCTTAAGACTCCT
TATTCGAGCTGAATTAGGACAACCAGGATCCCTGATTGGTGATGACCAAATCTATAACGT
CATCGTAACAGCACACGCATTTGTAATAATTTTTTTTATAGTAATACCTATTATAATTGG
AGGATTTGGAAATTGATTAGTCCCCCTTATACTAGGAGCCCCAGATATAGCATTCCCACG
AATAAATAATATAAGTTTTTGACTTTTACCACCCTCTCTAACACTATTATTAGCTAGTAG
CATAGTGGAAAATGGAGCGGGGACTGGGTGAACAGTTTACCCACCCCTTGCAGCAGGTAT
TGCCCATGCTGGAGCCTCTGTTGATCTCGCTATTTTTTCCTTACATTTAGCAGGAGTATC
CTCAATTCTAGGGGCTGTAAATTTCATTACAACAGTGATCAATATACGATCCAATGGAAT
AACTCTAGACCGAATACCCTTATTTGTATGAGCTGTAGTAATCACAGCCCTACTATTACT
CCTCTCTCTCCCTGTTCTTGCAGGAGCAATCACAATACTACTAACTGATCGTAATTTAAA
TACATCATTCTTTGACCCCGCCGGAGGAGGAGACCCTATTCTCTACCAACATTTATTT
>CROPL057-21
AACACTATATTTCATTTTTGGAGCCTGAGCAGGTATAGTAGGGACGTCCTTAAGACTCCT
TATTCGAGCTGAATTAGGACAACCAGGATCCCTGATTGGTGATGACCAAATTTATAACGT
CATCGTAACAGCACACGCATTTGTAATAATTTTTTTTATAGTAATACCTATTATAATTGG
AGGGTTTGGAAATTGATTAGTCCCCCTTATACTAGGAGCCCCAGATATGGCATTCCCGCG
GATAAATAATATAAGTTTTTGACTTTTACCCCCCTCTCTAACACTATTATTAGCTAGTAG
TATAGTGGAAAATGGAGCGGGGACTGGGTGAACAGTTTACCCTCCCCTTGCAGCAGGCAT
TGCCCATGCTGGCGCCTCTGTGGATCTCGCTATTTTTTCCTTACATTTAGCAGGAGTATC
CTCAATTCTAGGGGCTGTAAATTTCATTACAACAGTGATCAATATGCGATCCAATGGAAT
AACTCTAGACCGAATGCCCTTATTTGTATGAGCTGTAGTAATCACAGCCCTACTATTACT
CCTCTCCCTCCCTGTTCTTGCAGGAGCAATTACAATACTACTAACTGACCGTAATTTAAA
TACATCATTCTTTGACCCCGCCGGAGGAGGAGACCCTATTCTCTACCAACATTTATTT
>CROPL074-21
AACACTATATTTCATTTTTGGAGCCTGAGCAGGTATAGTAGGGACGTCCTTAAGACTCCT
TATTCGAGCTGAATTAGGACAACCAGGATCCCTGATTGGTGATGACCAAATTTATAACGT
CATCGTAACAGCACACGCATTTGTAATAATTTTTTTTATAGTAATACCTATTATAATTGG
AGGGTTTGGAAATTGATTAGTCCCCCTTATACTAGGAGCCCCAGATATGGCATTCCCGCG
GATAAATAATATAAGTTTTTGACTTTTACCCCCCTCTCTAACACTATTATTAGCTAGTAG
TATAGTGGAAAATGGAGCGGGGACTGGGTGAACAGTTTACCCTCCCCTTGCAGCAGGCAT
TGCCCATGCTGGCGCCTCTGTGGATCTCGCTATTTTTTCCTTACATTTAGCAGGAGTATC
CTCAATTCTAGGGGCTGTAAATTTCATTACAACAGTGATCAATATGCGATCCAATGGAAT
AACTCTAGACCGAATGCCCTTATTTGTATGAGCTGTAGTAATCACAGCCCTACTATTACT
CCTCTCCCTCCCTGTTCTTGCAGGAGCAATTACAATACTACTAACTGACCGTAATTTAAA
TACATCATTCTTTGACCCCGCCGGAGGAGGAGACCCTATTCTCTACCAACATTTATTT
>CROPL137-21
AACACTATATTTCATTTTTGGAGCCTGAGCAGGTATAGTAGGGACATCTTTAAGACTCCT
TATTCGAGCTGAATTAGGACAACCAGGATCCCTGATTGGTGATGACCAAATTTATAATGT
CATCGTAACTGCACACGCATTTGTAATAATTTTTTTTATAGTGATACCTATTATAATTGG
AGGATTTGGAAATTGATTAGTCCCCCTTATACTAGGAGCCCCAGATATGGCATTCCCACG
AATAAATAATATAAGTTTTTGACTTTTACCCCCCTCTCTAACACTATTATTAGCTAGTAG
TATAGTGGAAAATGGAGCGGGGACTGGATGAACAGTTTACCCTCCCCTTGCAGCAGGCAT
TGCCCATGCTGGGGCCTCAGTTGATCTCGCTATTTTTTCCTTACATTTAGCAGGAGTATC
CTCAATTCTAGGGGCTGTAAATTTCATTACAACAGTAATCAATATGCGATCCAATGGAAT
AACTCTAGACCGAATACCCTTATTTGTATGGGCTGTAGTAATCACAGCCCTACTATTACT
CCTCTCCCTCCCTGTTCTTGCAGGAGCAATTACAATACTATTGACTGATCGTAATTTAAA
CACATCATTCTTTGACCCCGCCGGAGGAGGAGACCCTATTCTCTACCAACATTTATTT
>CROPL094-21
AACACTATATTTCATTTTTGGAGCCTGAGCAGGTATAGTAGGGACGTCCTTAAGACTCCT
TATTCGAGCTGAATTAGGACAACCAGGATCCCTGATTGGTGATGACCAAATTTATAATGT
CATCGTAACAGCACACGCATTTGTAATAATTTTTTTTATAGTAATGCCTATTATAATTGG
AGGGTTTGGAAATTGATTAGTCCCTCTTATACTAGGAGCTCCAGATATAGCATTCCCACG
AATAAATAACATAAGTTTTTGGCTTTTACCACCCTCTCTAACACTATTATTAGCTAGTAG
TATAGTGGAAAATGGGGCGGGGACTGGGTGAACAGTTTACCCTCCCCTTGCAGCAGGCAT
TGCCCATGCTGGGGCCTCAGTTGATCTCGCTATTTTTTCCTTACATTTAGCAGGGGTATC
CTCAATTCTAGGGGCTGTGAATTTCATTACAACGGTGATCAATATGCGATCCAATGGAAT
AACTCTAGACCGAATGCCTTTATTTGTGTGGGCTGTAGTAATCACAGCCCTACTATTGCT
TCTCTCCCTCCCTGTTCTTGCAGGAGCAATTACAATACTATTGACTGATCGTAATTTAAA
CACATCATTCTTTGACCCCGCCGGAGGAGGAGACCCTATTCTCTACCAACATTTATTT
>CROPL096-21
AACACTATATTTCATTTTTGGAGCCTGAGCAGGTATAGTAGGGACGTCCTTAAGACTCCT
TATTCGAGCTGAATTAGGACAACCAGGATCCCTGATTGGTGATGACCAAATTTATAATGT
CATCGTAACAGCACACGCATTTGTAATAATTTTTTTTATAGTAATGCCTATTATAATTGG
AGGGTTTGGAAATTGATTAGTCCCTCTTATACTAGGAGCTCCAGATATAGCATTCCCACG
AATAAATAACATAAGTTTTTGGCTTTTACCACCCTCTCTAACACTATTATTAGCTAGTAG
TATAGTGGAAAATGGGGCGGGGACTGGGTGAACAGTTTACCCTCCCCTTGCAGCAGGCAT
TGCCCACGCTGGGGCCTCAGTTGATCTCGCTATTTTTTCCTTACATTTAGCAGGGGTATC
CTCAATTCTAGGGGCTGTGAATTTCATTACAACGGTGATCAATATGCGATCCAATGGAAT
AACTCTAGACCGAATGCCTTTATTTGTGTGGGCTGTAGTAATCACAGCCCTACTATTGCT
TCTCTCCCTCCCTGTTCTTGCAGGAGCAATTACAATACTATTGACTGATCGTAATTTAAA
CACATCATTCTTTGACCCCGCCGGAGGAGGAGACCCTATTCTCTACCAACATTTATTT
>CROPL138-21
AACACTATATTTCATTTTTGGAGCCTGAGCAGGTATAGTAGGGACGTCCTTAAGACTCCT
TATTCGAGCTGAATTAGGACAACCAGGATCCCTGATTGGTGATGACCAAATTTATAATGT
CATCGTAACAGCACACGCATTTGTAATAATTTTTTTTATAGTAATGCCTATTATAATTGG
AGGGTTTGGAAATTGATTAGTCCCTCTTATACTAGGAGCTCCAGATATAGCATTCCCACG
AATAAATAACATAAGTTTTTGGCTTTTACCACCCTCTCTAACACTATTATTAGCTAGTAG
TATAGTGGAAAATGGGGCGGGGACTGGGTGAACAGTTTACCCTCCCCTTGCAGCAGGCAT
TGCCCACGCTGGGGCCTCAGTTGATCTCGCTATTTTTTCCTTACATTTAGCAGGGGTATC
CTCAATTCTAGGGGCTGTGAATTTCATTACAACGGTGATCAATATGCGATCCAATGGAAT
AACTCTAGACCGAATGCCTTTATTTGTGTGGGCTGTAGTAATCACAGCCCTACTATTGCT
TCTCTCCCTCCCTGTTCTTGCAGGAGCAATTACAATACTATTGACTGATCGTAATTTAAA
CACATCATTCTTTGACCCCGCCGGAGGAGGAGACCCTATTCTCTACCAACATTTATTT
>CROPL158-21
AACACTATATTTCATTTTTGGAGCCTGAGCAGGTATAGTAGGGACGTCCTTAAGACTCCT
TATTCGAGCTGAATTAGGACAACCAGGATCCCTGATTGGTGATGACCAAATTTATAATGT
CATCGTAACAGCACACGCATTTGTAATAATTTTTTTTATAGTAATGCCTATTATAATTGG
AGGGTTTGGAAATTGATTAGTCCCTCTTATACTAGGAGCTCCAGATATAGCATTCCCACG
AATAAATAACATAAGTTTTTGGCTTTTACCACCCTCTCTAACACTATTATTAGCTAGTAG
TATAGTGGAAAATGGGGCGGGGACTGGGTGAACAGTTTACCCTCCCCTTGCAGCAGGCAT
TGCCCACGCTGGGGCCTCAGTTGATCTCGCTATTTTTTCCTTACATTTAGCAGGGGTATC
CTCAATTCTAGGGGCTGTGAATTTCATTACAACGGTGATCAATATGCGATCCAATGGAAT
AACTCTAGACCGAATGCCTTTATTTGTGTGGGCTGTAGTAATCACAGCCCTACTATTGCT
TCTCTCCCTCCCTGTTCTTGCAGGAGCAATTACAATACTATTGACTGATCGTAATTTAAA
CACATCATTCTTTGACCCCGCCGGAGGAGGAGACCCTATTCTCTACCAACATTTATTT
>CROPL159-21
AACACTATATTTCATTTTTGGAGCCTGAGCAGGTATAGTAGGGACGTCCTTAAGACTCCT
TATTCGAGCTGAATTAGGACAACCAGGATCCCTGATTGGTGATGACCAAATTTATAATGT
CATCGTAACAGCACACGCATTTGTAATAATTTTTTTTATAGTAATGCCTATTATAATTGG
AGGGTTTGGAAATTGATTAGTCCCTCTTATACTAGGAGCTCCAGATATAGCATTCCCACG
AATAAATAACATAAGTTTTTGGCTTTTACCACCCTCTCTAACACTATTATTAGCTAGTAG
TATAGTGGAAAATGGGGCGGGGACTGGGTGAACAGTTTACCCTCCCCTTGCAGCAGGCAT
TGCCCACGCTGGGGCCTCAGTTGATCTCGCTATTTTTTCCTTACATTTAGCAGGGGTATC
CTCAATTCTAGGGGCTGTGAATTTCATTACAACGGTGATCAATATGCGATCCAATGGAAT
AACTCTAGACCGAATGCCTTTATTTGTGTGGGCTGTAGTAATCACAGCCCTACTATTGCT
TCTCTCCCTCCCTGTTCTTGCAGGAGCAATTACAATACTATTGACTGATCGTAATTTAAA
CACATCATTCTTTGACCCCGCCGGAGGAGGAGACCCTATTCTCTACCAACATTTATTT
>CROPL167-21
AACACTATATTTCATTTTTGGAGCCTGAGCAGGTATAGTAGGGACGTCCTTAAGACTCCT
TATTCGAGCTGAATTAGGACAACCAGGATCCCTGATTGGTGATGACCAAATTTATAATGT
CATCGTAACAGCACACGCATTTGTAATAATTTTTTTTATAGTAATGCCTATTATAATTGG
AGGGTTTGGAAATTGATTAGTCCCTCTTATACTAGGAGCTCCAGATATAGCATTCCCACG
AATAAATAACATAAGTTTTTGGCTTTTACCACCCTCTCTAACACTATTATTAGCTAGTAG
TATAGTGGAAAATGGGGCGGGGACTGGGTGAACAGTTTACCCTCCCCTTGCAGCAGGCAT
TGCCCACGCTGGGGCCTCAGTTGATCTCGCTATTTTTTCCTTACATTTAGCAGGGGTATC
CTCAATTCTAGGGGCTGTGAATTTCATTACAACGGTGATCAATATGCGATCCAATGGAAT
AACTCTAGACCGAATGCCTTTATTTGTGTGGGCTGTAGTAATCACAGCCCTACTATTGCT
TCTCTCCCTCCCTGTTCTTGCAGGAGCAATTACAATACTATTGACTGATCGTAATTTAAA
CACATCATTCTTTGACCCCGCCGGAGGAGGAGACCCTATTCTCTACCAACATTTATTT
>CROPL168-21
AACACTATATTTCATTTTTGGAGCCTGAGCAGGTATAGTAGGGACGTCCTTAAGACTCCT
TATTCGAGCTGAATTAGGACAACCAGGATCCCTGATTGGTGATGACCAAATTTATAATGT
CATCGTAACAGCACACGCATTTGTAATAATTTTTTTTATAGTAATGCCTATTATAATTGG
AGGGTTTGGAAATTGATTAGTCCCTCTTATACTAGGAGCTCCAGATATAGCATTCCCACG
AATAAATAACATAAGTTTTTGGCTTTTACCACCCTCTCTAACACTATTATTAGCTAGTAG
TATAGTGGAAAATGGGGCGGGGACTGGGTGAACAGTTTACCCTCCCCTTGCAGCAGGCAT
TGCCCACGCTGGGGCCTCAGTTGATCTCGCTATTTTTTCCTTACATTTAGCAGGGGTATC
CTCAATTCTAGGGGCTGTGAATTTCATTACAACGGTGATCAATATGCGATCCAATGGAAT
AACTCTAGACCGAATGCCTTTATTTGTGTGGGCTGTAGTAATCACAGCCCTACTATTGCT
TCTCTCCCTCCCTGTTCTTGCAGGAGCAATTACAATACTATTGACTGATCGTAATTTAAA
CACATCATTCTTTGACCCCGCCGGAGGAGGAGACCCTATTCTCTACCAACATTTATCT
>CROPL054-21
AACACTATATTTCATTTTTGGAGCCTGAGCAGGTATAGTAGGAACGTCTTTAAGACTCCT
TATTCGAGCTGAACTAGGACAACCAGGATCCCTGATTGGTGATGACCAAATTTATAATGT
CATCGTAACAGCACACGCATTTGTAATGATTTTTTTTATAGTAATGCCTATTATAATTGG
AGGATTTGGAAATTGATTAGTCCCCCTTATATTAGGAGCCCCAGATATGGCATTCCCACG
AATAAATAATATAAGTTTTTGACTTTTACCACCCTCTCTAACGCTATTATTAGCTAGTAG
CATAGTGGAAAATGGAGCGGGGACTGGGTGAACAGTTTACCCTCCCCTTGCAGCTGGCAT
TGCCCACGCTGGAGCCTCAGTTGACCTCGCTATTTTTTCCTTACATCTAGCAGGGGTATC
CTCAATTCTAGGGGCTGTAAATTTCATTACAACAGTGATCAATATACGATCTAATGGAAT
AACCCTAGACCGAATACCCTTATTTGTGTGAGCTGTAGTAATCACAGCCCTACTATTACT
CCTATCACTCCCTGTCCTTGCAGGAGCAATCACAATACTATTAACTGATCGTAATTTAAA
TACATCATTCTTTGACCCTGCCGGAGGGGGAGACCCTATTCTCTACCAACATTTATTT
>CROPL059-21
AACACTATATTTCATTTTTGGAGCCTGAGCAGGTATAGTAGGAACGTCTTTAAGACTCCT
TATTCGAGCTGAACTAGGACAACCAGGATCCCTGATTGGTGATGACCAAATTTATAATGT
CATCGTAACAGCACACGCATTTGTAATGATTTTTTTTATAGTAATGCCTATTATAATTGG
AGGATTTGGAAATTGATTAGTCCCCCTTATATTAGGAGCCCCAGATATGGCATTCCCACG
AATAAATAATATAAGTTTTTGACTTTTACCACCCTCTCTAACACTATTATTAGCTAGTAG
CATAGTGGAAAATGGAGCGGGGACTGGGTGAACAGTTTACCCTCCCCTTGCAGCTGGCAT
TGCCCACGCTGGAGCCTCAGTTGACCTCGCTATTTTTTCCTTACATCTAGCAGGAGTATC
CTCAATTCTAGGGGCTGTAAATTTCATTACAACAGTGATCAATATACGATCTAATGGAAT
AACCCTAGACCGAATGCCCTTATTTGTGTGAGCTGTAGTAATCACAGCCCTACTATTACT
CCTATCACTCCCTGTCCTTGCAGGAGCAATCACAATACTATTAACTGATCGTAATTTAAA
TACATCATTCTTTGACCCTGCCGGAGGGGGAGACCCTATTCTCTACCAACATTTATTT
>CROPL173-21
AACACTATATTTCATTTTTGGAGCCTGAGCAGGTATAGTAGGAACGTCTTTAAGACTCCT
TATTCGAGCTGAACTAGGACAACCAGGATCCCTGATTGGTGATGACCAAATTTATAATGT
CATCGTAACAGCACACGCATTTGTAATGATTTTTTTTATAGTAATGCCTATTATAATTGG
AGGATTTGGAAATTGATTAGTCCCCCTTATATTAGGAGCCCCAGATATGGCATTCCCACG
AATAAATAATATAAGTTTTTGACTTTTACCACCCTCTCTAACACTATTATTAGCTAGTAG
CATAGTGGAAAATGGAGCGGGGACTGGGTGAACAGTTTACCCTCCCCTTGCAGCTGGCAT
TGCCCACGCTGGAGCCTCAGTTGACCTCGCTATTTTTTCCTTACATCTAGCAGGAGTATC
CTCAATTCTAGGGGCTGTAAATTTCATTACAACAGTGATCAATATACGATCTAATGGAAT
AACCCTAGACCGAATACCCTTATTTGTGTGAGCTGTAGTAATCACAGCCCTACTATTACT
CCTATCACTCCCTGTCCTTGCAGGAGCAATCACAATACTATTAACTGATCGTAATTTAAA
TACATCATTCTTTGACCCTGCCGGAGGGGGAGACCCTATTCTCTACCAACATTTATTT
>CROPL177-21
AACACTATATTTCATTTTTGGAGCCTGAGCAGGTATAGTAGGAACGTCTTTAAGACTCCT
TATTCGAGCTGAACTAGGACAACCAGGATCCCTGATTGGTGATGACCAAATTTATAATGT
CATCGTAACAGCACACGCATTTGTAATGATTTTTTTTATAGTAATGCCTATTATAATTGG
AGGATTTGGAAATTGATTAGTCCCCCTTATATTAGGAGCCCCAGATATGGCATTCCCACG
AATAAATAATATAAGTTTTTGACTTTTACCACCCTCTCTAACACTATTATTAGCTAGTAG
CATAGTGGAAAATGGAGCGGGGACTGGGTGAACAGTTTACCCTCCCCTTGCAGCTGGCAT
TGCCCACGCTGGAGCCTCAGTTGACCTCGCTATTTTTTCCTTACATCTAGCAGGAGTATC
CTCAATTCTAGGGGCTGTAAATTTCATTACAACAGTGATCAATATACGATCTAATGGAAT
AACCCTAGACCGAATACCCTTATTTGTGTGAGCTGTAGTAATCACAGCCCTACTATTACT
CCTATCACTCCCTGTCCTTGCAGGAGCAATCACAATACTATTAACTGATCGTAATTTAAA
TACATCATTCTTTGACCCTGCCGGAGGGGGAGACCCTATTCTCTACCAACATTTATTT
>CROPL157-21
AACACTATATTTCATTTTTGGAGCCTGAGCAGGTATAGTAGGAACGTCTTTAAGACTCCT
TATTCGAGCTGAACTAGGACAACCAGGATCCCTGATTGGTGATGACCAAATTTATAATGT
CATCGTAACAGCACACGCATTTGTAATGATTTTTTTTATAGTAATGCCTATTATAATTGG
AGGATTTGGAAATTGATTAGTCCCCCTTATATTAGGAGCCCCAGATATGGCATTCCCACG
AATAAATAATATAAGTTTTTGACTTTTACCACCCTCTCTAACACTATTATTAGCTAGTAG
CATAGTGGAAAATGGAGCGGGGACTGGGTGAACAGTTTACCCTCCCCTTGCAGCTGGCAT
TGCCCACGCTGGAGCCTCAGTTGACCTCGCTATTTTTTCCTTACATCTAGCAGGAGTATC
CTCAATTCTAGGGGCTGTAAATTTCATTACAACAGTGATCAATATACGATCTAATGGAAT
AACCCTAGACCGAATACCCTTATTTGTGTGAGCTGTAGTAATTACAGCCCTACTATTACT
CCTATCACTCCCTGTCCTTGCAGGAGCAATCACAATACTATTAACTGATCGTAATTTAAA
TACATCATTCTTTGACCCTGCCGGAGGGGGAGACCCTATTCTCTACCAACATTTATTT
>CROPL171-21
AACACTATATTTCATTTTTGGAGCCTGAGCAGGTATAGTAGGAACGTCTTTAAGACTCCT
TATTCGAGCTGAACTAGGACAACCAGGATCCCTGATTGGTGATGACCAAATTTATAATGT
CATCGTAACAGCACACGCATTTGTAATGATTTTTTTTATAGTAATGCCTATTATAATTGG
AGGATTTGGAAATTGATTAGTCCCCCTTATATTAGGAGCCCCAGATATGGCATTCCCACG
AATAAATAATATAAGTTTTTGACTTTTACCACCCTCTCTAACACTATTATTAGCTAGTAG
CATAGTGGAAAATGGAGCGGGGACTGGGTGAACGGTTTACCCTCCCCTTGCAGCTGGCAT
TGCCCACGCTGGAGCCTCAGTTGACCTCGCTATTTTTTCCTTACATCTAGCAGGAGTATC
CTCAATTCTAGGGGCTGTAAATTTCATTACAACAGTGATCAATATACGATCTAATGGAAT
AACCCTAGACCGAATACCCTTATTTGTGTGAGCTGTAGTAATCACAGCCCTACTATTACT
CCTATCACTCCCTGTCCTTGCAGGAGCAATCACAATACTATTAACTGATCGTAATTTAAA
TACATCATTCTTTGACCCTGCCGGAGGGGGAGACCCTATTCTCTACCAACATTTATTT
>CROPL176-21
AACACTATATTTCATTTTTGGAGCCTGAGCAGGTATAGTAGGAACGTCTTTAAGACTCCT
TATTCGAGCTGAACTAGGACAGCCAGGATCCCTGATTGGTGATGACCAAATTTATAATGT
CATCGTAACAGCACACGCATTTGTAATGATTTTTTTTATAGTAATGCCTATTATAATTGG
AGGATTTGGAAATTGATTAGTCCCCCTTATATTAGGAGCCCCAGATATGGCATTCCCACG
AATAAATAATATAAGTTTTTGACTTTTACCACCCTCTCTAACACTATTATTAGCTAGTAG
CATAGTGGAAAATGGAGCGGGGACTGGGTGAACAGTTTACCCTCCCCTTGCAGCTGGCAT
TGCCCACGCTGGAGCCTCAGTTGACCTCGCTATTTTTTCCTTACATCTAGCAGGAGTATC
CTCAATTCTAGGGGCTGTAAATTTCATTACAACAGTGATCAATATACGATCTAATGGAAT
AACCCTAGACCGAATACCCTTATTTGTGTGAGCTGTAGTAATCACAGCCCTACTATTACT
CCTATCACTCCCTGTCCTTGCAGGAGCAATCACAATACTATTAACTGATCGTAATTTAAA
TACATCATTCTTTGACCCTGCCGGAGGGGGAGACCCTATTCTCTACCAACATTTATTT
>CROPL172-21
AACACTATATTTCATTTTTGGAGCCTGAGCAGGTATAGTAGGAACGTCTTTAAGACTCCT
TATTCGAGCTGAACTAGGACAACCAGGATCCCTGATTGGTGATGACCAAATTTATAATGT
CATCGTAACAGCACACGCATTTGTAATGATTTTTTTTATAGTAATGCCTATTATAATTGG
AGGATTTGGAAATTGATTAGTCCCCCTTATATTAGGAGCCCCAGATATGGCATTCCCACG
AATAAATAATATAAGTTTTTGACTTTTACCACCCTCTCTAACACTATTATTAGCTAGTAG
CATAGTGGAAAATGGAGCGGGGACTGGGTGAACAGTTTACCCTCCCCTTGCAGCTGGCAT
TGCCCACGCTGGAGCCTCAGTTGACCTCGCTATTTTTTCCTTACATCTAGCAGGAGTATC
CTCAATTCTAGGGGCTGTAAATTTCATTACAACAGTGATCAATATACGATCTAATGGAAT
AACCCTAGACCGAATACCCTTATTTGTGTGAGCTGTAGTAATCACAGCCCTACTATTACT
CCTATCACTCCCTGTCCTTGCAGGAGCAATCACAATACTATTAACTGATCGTAATTTAAA
TACATCATTCTTTGACCCTGCCGGAGGGGGAGACCCTATTCTCTACCAACATTTATGT
>CROPL175-21
AACACTATATTTCATTTTTGGAGCCTGAGCAGGTATAGTAGGAACGTCTTTAAGACTCCT
TATTCGAGCTGAACTAGGACAACCAGGATCCCTGATTGGTGATGACCAAATTTATAATGT
CATCGTAACAGCACACGCATTTGTAATGATTTTTTTTATAGTAATGCCTATTATAATTGG
AGGATTTGGAAATTGATTAGTCCCCCTTATATTAGGAGCCCCAGATATGGCATTCCCACG
AATAAATAATATAAGTTTTTGACTTTTACCACCCTCTCTAACACTATTATTAGCTAGTAG
CATAGTGGAAAATGGAGCGGGGACTGGGTGAACAGTTTACCCTCCCCTTGCAGCTGGCAT
TGCCCACGCTGGAGCCTCAGTTGACCTCGCTATTTTTTCCTTACATCTAGCAGGAGTATC
CTCAATTCTAGGGGCTGTAAATTTCATTACAACAGTGATCAATATACGATCTAATGGAAT
AACCCTAGACCGAATACCCTTATTTGTGTGAGCTGTAGTAATCACAGCCCTACTATTACT
CCTATCCCTCCCTGTCCTTGCAGGAGCAATCACAATACTATTAACTGATCGTAATTTAAA
TACATCATTCTTTGACCCTGCCGGAGGGGGAGACCCTATTCTCTACCAACATTTATGT
>CROPL200-21
AACACTATATTTCATTTTTGGAGCCTGAGCAGGTATAGTAGGAACGTCTTTAAGACTCCT
TATTCGAGCTGAACTAGGACAACCAGGATCCCTGATTGGTGATGACCAAATTTATAATGT
CATCGTAACAGCACACGCATTTGTAATGATTTTTTTTATAGTAATGCCTATTATAATTGG
AGGATTTGGAAATTGATTAGTCCCCCTTATATTAGGAGCCCCAGATATGGCATTCCCACG
AATAAATAATATAAGTTTTTGACTTTTACCACCCTCTCTAACACTATTATTAGCTAGTAG
TATAGTGGAAAATGGAGCGGGGACTGGGTGAACAGTTTACCCTCCCCTTGCAGCTGGCAT
TGCCCACGCTGGAGCCTCAGTTGACCTCGCTATTTTTTCCTTACATCTAGCAGGAGTATC
CTCAATTCTAGGGGCTGTAAATTTCATTACAACAGTGATCAATATACGATCTAATGGAAT
AACCCTAGACCGAATACCCTTATTTGTGTGAGCTGTAGTAATCACAGCCCTACTATTACT
CCTATCCCTCCCTGTCCTTGCAGGAGCAATCACAATACTATTAACTGATCGTAATTTAAA
TACATCATTCTTTGACCCTGCCGGAGGGGGAGACCCTATTCTCTACCAACATTTATTT
>CROPL165-21
AACACTATATTTCATTTTTGGAGCCTGAGCAGGTATAGTAGGAACGTCTTTAAGACTCCT
TATTCGAGCTGAACTAGGACAACCAGGATCCCTGATTGGTGATGACCAAATTTATAATGT
CATCGTAACAGCACACGCATTTGTAATGATTTTTTTTATAGTAATGCCTATTATAATTGG
AGGATTTGGAAATTGATTAGTCCCCCTTATATTAGGAGCCCCAGATATGGCATTCCCACG
AATAAATAATATAAGTTTTTGACTTTTACCACCCTCTCTAACACTATTATTAGCTAGTAG
CATAGTGGAAAATGGAGCGGGGACTGGGTGAACAGTTTACCCTCCCCTTGCAGCTGGCAT
TGCCCACGCTGGAGCCTCAGTTGACCTCGCTATTTTTTCCTTACATCTAGCAGGAGTATC
CTCAATTCTAGGGGCTGTAAATTTCATTACAACAGTGATCAATATACGATCTAATGGAAT
AACCCTAGACCGAATACCCTTATTTGTATGAGCTGTAGTAATTACAGCCCTACTATTACT
CCTATCACTCCCTGTCCTTGCAGGAGCAATCACAATACTATTAACTGATCGTAATTTAAA
TACATCATTCTTTGACCCTGCCGGAGGGGGAGATCCTATTCTCTACCAACATTTATGT
>CROPL136-21
AACATTATATTTCATTTTCGGAGCCTGAGCAGGAATAGTAGGGACGTCTTTAAGACTCCT
TATTCGAGCTGAATTAGGACAACCAGGATCCCTGATTGGTGATGACCAAATTTATAATGT
CATCGTAACAGCACACGCATTTGTAATAATTTTTTTTATAGTTATACCTATTATAATTGG
AGGATTTGGAAATTGACTAGTTCCCCTAATATTAGGGGCCCCAGATATAGCATTCCCCCG
AATAAATAATATAAGTTTTTGACTTTTACCACCCTCTCTAACACTATTATTAGCTAGTAG
TATAGTGGAAAATGGAGCGGGGACTGGGTGAACAGTTTACCCTCCCCTTGCAGCAGGCAT
TGCCCATGCTGGAGCCTCAGTTGATCTCGCTATCTTTTCTTTACATCTAGCGGGAGTATC
GTCAATTCTAGGGGCTGTAAATTTCATTACAACAGTGATCAATATACGGTCTAATGGAAT
AACCCTAGACCGAATGCCCTTGTTTGTGTGAGCTGTAGTAATCACAGCCCTATTATTACT
CCTATCCCTCCCTGTTCTTGCAGGAGCAATCACAATACTATTAACTGACCGTAATTTAAA
TACATCGTTCTTTGACCCCGCCGGAGGGGGAGACCCTATTCTCTACCAACATTTATTT
>CROPL079-21
AACACTATATTTCATTTTTGGAGCCTGGGCAGGAATAGTAGGAACGTCATTAAGACTTCT
TATCCGAGCTGAGTTAGGGCAGCCAGGGTCTCTAATTGGAGATGATCAAATCTATAATGT
CATCGTAACAGCACATGCATTTGTAATAATCTTCTTTATGGTTATGCCTATTATAATTGG
AGGATTTGGAAATTGATTGGTCCCACTTATGTTAGGAGCACCAGATATAGCTTTCCCCCG
AATAAATAATATAAGTTTTTGACTTTTACCTCCTTCTTTAACACTGTTATTAGCTAGTAG
TATAGTGGAAAATGGAGCGGGGACTGGATGAACAGTTTACCCCCCACTAGCAGCAGGTAT
CGCCCATGCTGGTGCCTCAGTTGACCTCGCTATTTTTTCATTACATTTAGCAGGGGTATC
CTCAATTTTAGGGGCTGTAAATTTCATTACTACAGTAATCAATATACGATCAAATGGAAT
AACATTAGACCGAATACCTTTATTTGTATGAGCTGTAGTAATCACAGCTCTACTATTACT
CCTGTCCCTCCCTGTTCTTGCTGGTGCAATTACAATACTGCTCACTGACCGTAATTTAAA
TACATCTTTTTTTGACCCAGCAGGAGGGGGAGACCCTATTCTTTATCAACATTTATTC
>CROPL082-21
AACACTATATTTCATTTTTGGAGCCTGGGCAGGAATAGTAGGAACGTCATTAAGACTTCT
TATCCGAGCTGAGTTAGGGCAGCCAGGGTCTCTAATTGGAGATGATCAAATCTATAATGT
CATCGTAACAGCACATGCATTTGTAATAATCTTCTTTATGGTTATGCCTATTATAATTGG
AGGATTTGGAAATTGATTGGTCCCACTTATGTTAGGAGCACCAGATATAGCTTTCCCCCG
AATAAATAATATAAGTTTTTGACTTTTACCTCCTTCTTTAACACTGTTATTAGCTAGTAG
TATAGTGGAAAATGGAGCGGGGACTGGATGAACAGTTTACCCCCCACTAGCAGCAGGTAT
CGCCCATGCTGGTGCCTCAGTTGACCTCGCTATTTTTTCATTACATTTAGCAGGGGTATC
CTCAATTTTAGGGGCTGTAAATTTCATTACTACAGTAATCAATATACGATCAAATGGAAT
AACATTAGACCGAATACCTTTATTTGTATGAGCTGTAGTAATCACAGCTCTACTATTACT
CCTGTCCCTCCCTGTTCTTGCTGGTGCAATTACAATACTGCTCACTGACCGTAATTTAAA
TACATCTTTTTTTGACCCAGCAGGAGGGGGAGACCCTATTCTTTATCAACATTTATTC
>CROPL135-21
AACACTATACTTCATTTTTGGAGCCTGAGCAGGAATGGTAGGAACGTCATTAAGACTTCT
TATCCGAGCTGAATTAGGGCAACCAGGATCACTGATTGGAGATGATCAAATTTATAATGT
CATCGTAACAGCACATGCATTTGTAATAATCTTCTTTATGGTTATGCCTATTATAATTGG
AGGGTTTGGGAATTGATTAGTCCCCCTTATATTAGGAGCGCCAGATATAGCTTTCCCACG
AATAAATAATATAAGTTTTTGACTCTTACCCCCTTCTTTAACACTATTATTAGCTAGTAG
TATAGTGGAAAATGGTGCGGGAACTGGTTGAACAGTTTACCCCCCACTAGCAGCAGGTAT
TGCCCATGCTGGTGCCTCAGTTGACCTCGCTATTTTTTCATTACATTTAGCAGGGGTATC
CTCAATTTTAGGGGCCGTAAATTTCATTACCACAGTAATCAATATACGATCAAATGGAAT
AACATTAGACCGTATACCTTTATTTGTATGGGCTGTAGTAATCACAGCTCTGCTTTTACT
CCTATCCCTCCCTGTTCTTGCTGGTGCAATTACAATGCTACTAACTGACCGTAATTTAAA
TACATCTTTTTTCGACCCAGCAGGAGGAGGAGACCCTATTCTTTACCAACATTTATTT
>CROPL131-21
AACATTATATTTTATCTTTGGAGCCTGGGCAGGAATAGTAGGTACCTCATTAAGACTTCT
TATTCGAGCTGAACTAGGGCAGCCAGGGTCCCTAATTGGAGATGACCAAATCTATAATGT
CATTGTAACAGCACATGCATTTGTAATAATTTTTTTTATGGTAATACCTATTATAATTGG
AGGGTTTGGAAACTGATTAGTGCCTCTTATACTAGGAGCCCCAGATATGGCTTTCCCACG
AATAAATAATATAAGTTTTTGACTTTTACCCCCCTCTTTAACACTCTTATTAGCTAGTAG
TATAGTAGAAAATGGGGCAGGCACTGGTTGAACGGTTTACCCTCCCCTAGCAGCGGGGAT
TGCCCACGCTGGTGCTTCAGTTGATCTCGCCATTTTTTCACTACACCTAGCTGGTGTCTC
TTCAATTTTAGGGGCTGTGAATTTTATTACAACAGTAATTAATATACGATCAAACGGAAT
AACATTAGACCGAATGCCTTTATTTGTCTGAGCCGTAGTAATTACCGCACTATTATTACT
TCTTTCCCTCCCTGTTCTTGCAGGTGCAATCACTATGTTATTAACTGATCGTAATTTAAA
CACATCTTTTTTTGACCCAGCTGGAGGGGGAGACCCTATTCTTTACCAGCACTTATTT
>CROPL132-21
AACATTATATTTTATCTTTGGAGCCTGGGCAGGAATAGTAGGTACCTCATTAAGACTTCT
TATTCGAGCTGAACTAGGGCAGCCAGGGTCCCTAATTGGAGATGACCAAATCTATAATGT
CATTGTAACAGCACATGCATTTGTAATAATTTTTTTTATGGTAATGCCTATTATAATTGG
AGGGTTTGGAAACTGATTAGTGCCTCTTATACTAGGAGCCCCAGATATGGCTTTCCCACG
AATAAATAATATAAGTTTTTGACTTTTACCCCCCTCTTTAACACTCTTATTAGCTAGTAG
TATAGTAGAAAATGGGGCAGGCACTGGTTGAACGGTTTACCCTCCCCTAGCAGCGGGGAT
TGCCCACGCTGGTGCTTCAGTTGATCTCGCCATTTTTTCACTACACCTAGCTGGTGTCTC
TTCAATTTTAGGGGCTGTGAATTTTATTACAACAGTAATTAATATACGATCAAACGGAAT
AACATTAGACCGAATGCCTTTATTTGTCTGAGCCGTAGTAATTACCGCACTATTATTACT
TCTTTCCCTCCCTGTTCTTGCAGGTGCAATCACTATGTTATTAACTGATCGTAATTTAAA
CACATCTTTTTTTGACCCAGCTGGAGGGGGAGACCCTATTCTTTACCAGCACTTATTT
>CROPL233-21
AACGTTATATTTTATTTTTGGAGCTTGGGCAGGAATAGTAGGGACGTCATTAAGACTCCT
TATTCGAGCTGAATTAGGGCAACCTGGATCTTTAATTGGAGATGATCAGATTTATAATGT
TATCGTTACGGCACACGCTTTCGTAATGATTTTCTTTATAGTGATGCCCATTATAATTGG
AGGGTTTGGTAATTGATTAGTCCCCTTAATATTAGGGGCCCCAGATATAGCCTTCCCCCG
AATGAATAATATAAGTTTTTGACTTTTACCTCCTTCCTTAACTTTATTACTAGCTAGTAG
CATAGTAGAAAATGGAGCAGGCACTGGTTGAACGGTTTACCCTCCCCTAGCGGCAGGTAT
TGCCCATGCAGGAGCCTCAGTCGATCTAGCTATTTTTTCATTACATCTGGCTGGAGTATC
CTCAATTCTAGGGGCCGTAAATTTTATTACAACAGTAATCAACATGCGATCCAGCGGAAT
GACATTAGACCGTATGCCTTTATTTGTTTGAGCAGTAGTAATCACAGCCTTATTATTGCT
ACTGTCCCTCCCTGTCTTAGCAGGAGCAATTACGATACTCTTAACTGACCGTAATTTAAA
TACCTCATTTTTTGACCCTGCAGGAGGGGGTGATCCTATCCTCTACCAACATTTATTT
>CROPL268-21
AACCTTATACTTCATCTTTGGAGCTTGATCCGGTATAGTGGGGACATCTTTAAGACTTCT
AATTCGTGCAGAATTAGGACAACCCGGTTCCTTAATTGGTGACGATCAAATTTACAATGT
TATTGTTACAGCTCATGCTTTCGTTATAATTTTCTTTATGGTAATACCAATTATAATTGG
AGGATTTGGTAATTGACTTGTTCCCTTAATATTAGGAGCACCAGACATGGCTTTTCCACG
AATAAATAACATAAGTTTTTGACTTCTGCCCCCATCTTTGACCCTTCTCCTAGCCAGAAG
CCTAGTTGAAAACGGGGCAGGTACAGGTTGAACAGTTTACCCACCCCTATCTGCAGGAAT
CGCTCATGCTGGTGCATCCGTTGATATAGCAATTTTTTCTTTGCATTTAGCAGGTGTATC
TTCAATTTTAGGAGCAGTAAACTTCATTACTACAGTAATTAATATACGATCCGCCGGTAT
AACACTAGATCGTATACCTTTATTTGTTTGAGCTGTAGCAATCACTGCTCTTCTCCTTCT
CCTGTCTTTACCAGTTCTAGCCGGAGCAATTACCATACTTTTAACGGATCGAAATTTAAA
TACATCATTTTTTGACCCCGCAGGAGGGGGCGACCCATTTTTATACCAGCACTTATTC
>CROPL355-21
AACCTTATACTTCATCTTTGGAGCCTGATCTGGAATGGTTGGAACATCCTTAAGTCTTTT
AATCCGGGCTGAATTAGGACAGCCAGGTTCTTTAATTGGTGATGACCAAATTTACAATGT
TATTGTTACAGCACACGCTTTCGTTATAATTTTCTTTATAGTTATACCTATTATGATTGG
AGGTTTCGGGAACTGACTCGTTCCTCTCATGCTTGGCGCCCCAGACATGGCTTTCCCTCG
AATAAATAACATAAGTTTTTGACTATTACCCCCTTCCTTGACCCTTCTCCTAGCCAGAAG
CCTAGTTGAAAATGGGGCGGGTACAGGATGAACAGTTTATCCTCCGCTATCCGCTGGAAT
TGCTCACGCCGGTGCCTCAGTTGATATAGCAATTTTTTCTTTACATCTAGCAGGTGTCTC
TTCAATTTTAGGGGCTGTAAATTTTATTACTACAGTAATCAATATACGTTCAGCGGGAAT
AACCCTTGATCGTATACCTCTTTTTGTGTGAGCTGTAGCTATCACTGCTCTTTTACTTCT
CCTCTCTCTTCCTGTTTTAGCCGGGGCAATTACTATACTTCTAACAGACCGTAACCTTAA
TACTTCATTTTTTGACCCTGCAGGAGGGGGAGACCCTATTTTGTACCAACATCTATTC
>CROPL084-21
AACTCTGTATTTCATCTTCGGAGCCTGATCAGGTATAGTCGGTACATCTCTGAGTTTACT
GATTCGAGCAGAACTAGGCCAGCCAGGCTCCTTAATTGGAGATGATCAAATCTATAATGT
TATTGTAACAGCGCATGCTTTTGTAATAATTTTCTTTATGGTCATACCCATTATAATTGG
GGGATTCGGAAACTGACTGGTTCCATTAATATTAGGAGCACCAGACATGGCCTTCCCTCG
AATAAACAACATAAGTTTTTGACTATTGCCCCCTTCCTTGACCCTACTGTTGGCCAGTAG
CCTCGTTGAAAACGGAGCGGGCACTGGTTGAACGGTTTACCCCCCACTTTCGGCGGGAAT
TGCCCACGCAGGCGCTTCTGTAGATATAGCCATCTTCTCTCTACATTTAGCGGGGGTCTC
TTCTATTTTGGGTGCTGTAAACTTTATCACTACTGTAATCAATATACGATCTGCAGGAAT
AACCTTAGACCGCATACCCCTTTTTGTGTGAGCTGTCGCTATTACGGCTCTACTTCTTCT
CCTCTCCCTCCCAGTTTTAGCTGGAGCTATCACTATACTCCTAACGGATCGTAATTTAAA
TACTTCATTTTTCGATCCAGCTGGTGGAGGTGACCCTATTTTATACCAACATCTCTTT
>CROPL178-21
AACTCTGTATTTCATCTTCGGAGCCTGATCAGGTATAGTCGGCACATCTCTGAGTTTACT
GATTCGAGCAGAACTAGGCCAGCCAGGCTCCTTAATTGGAGATGATCAAATCTATAATGT
TATTGTAACAGCGCATGCTTTTGTAATAATTTTCTTTATGGTCATACCCATTATAATTGG
GGGATTCGGAAACTGACTGGTTCCATTAATATTAGGAGCACCAGACATGGCCTTCCCTCG
AATAAACAACATAAGTTTTTGACTATTGCCCCCTTCCTTGACCCTACTGTTGGCCAGTAG
CCTCGTTGAAAACGGAGCGGGCACTGGTTGAACGGTTTACCCCCCGCTTTCGGCGGGAAT
TGCCCACGCAGGCGCTTCTGTAGATATAGCTATCTTCTCTCTACATTTAGCGGGGGTCTC
TTCTATTTTGGGTGCTGTAAACTTTATCACTACTGTAATCAATATACGATCTGCAGGAAT
AACCTTAGACCGCATACCCCTTTTTGTGTGAGCTGTCGCTATTACGGCTCTACTTCTTCT
CCTCTCCCTCCCAGTTTTAGCTGGAGCTATCACTATACTCCTAACGGATCGTAATTTAAA
TACTTCATTTTTCGATCCAGCTGGTGGAGGTGACCCTATTTTATACCAACATCTCTTT
>CROPL339-21
AACTCTGTATTTCATCTTCGGAGCCTGATCAGGTATAGTCGGCACATCTCTGAGTTTACT
GATTCGAGCAGAACTAGGCCAGCCAGGCTCCTTAATTGGAGATGATCAAATCTATAATGT
TATTGTAACAGCGCATGCTTTTGTAATAATTTTCTTTATGGTCATACCCATTATAATTGG
GGGATTCGGAAACTGACTGGTTCCATTAATATTAGGAGCACCAGACATGGCCTTCCCTCG
AATAAACAACATAAGTTTTTGACTATTGCCCCCTTCCTTGACCCTACTGTTGGCCAGTAG
CCTCGTTGAAAACGGAGCGGGCACTGGTTGAACGGTTTACCCCCCGCTTTCGGCGGGAAT
TGCCCACGCAGGCGCTTCTGTAGATATAGCTATCTTCTCTCTACATTTAGCGGGGGTCTC
TTCTATTTTGGGTGCTGTAAACTTTATCACTACTGTAATCAATATACGATCTGCAGGAAT
AACCTTAGACCGCATACCCCTTTTTGTGTGAGCTGTCGCTATTACGGCTCTACTTCTTCT
CCTCTCCCTCCCAGTTTTAGCTGGAGCTATCACTATACTCCTAACGGATCGTAATTTAAA
TACTTCATTTTTCGATCCAGCTGGTGGAGGTGACCCTATTTTATACCAACATCTCTTT
>CROPL245-21
AACTCTGTATTTCATCTTCGGAGCCTGATCAGGTATAGTCGGTACATCTCTGAGTTTACT
GATTCGAGCAGAACTAGGCCAGCCAGGCTCCTTAATTGGAGATGATCAAATCTATAATGT
TATTGTAACAGCGCATGCTTTTGTAATAATTTTCTTTATGGTCATACCCATTATAATTGG
GGGATTCGGAAACTGACTGGTTCCATTAATATTAGGAGCACCAGACATGGCCTTCCCTCG
AATAAACAACATAAGTTTTTGACTATTGCCCCCTTCCTTGACCCTACTGTTGGCCAGTAG
CCTCGTTGAAAACGGAGCGGGCACTGGTTGAACGGTTTACCCCCCGCTTTCGGCGGGAAT
TGCCCACGCAGGCGCTTCTGTAGATATAGCTATCTTCTCTCTACATTTAGCGGGGGTCTC
TTCTATTTTGGGTGCTGTAAACTTTATCACTACTGTAATCAATATACGATCTGCAGGAAT
AACCTTAGACCGCATACCCCTTTTTGTGTGAGCTGTCGCTATTACGGCTCTACTTCTTCT
CCTCTCCCTCCCAGTTTTAGCTGGAGCTATCACTATACTCCTAACGGATCGTAATTTAAA
TACTTCATTTTTCGATCCAGCTGGTGGAGGTGACCCTATTTTATACCAACATCTCTTT
>CROPL287-21
AACTCTGTATTTCATCTTCGGAGCCTGATCAGGTATAGTCGGTACATCTCTGAGTTTACT
GATTCGAGCAGAACTAGGCCAGCCAGGCTCCTTAATTGGAGATGATCAAATCTATAATGT
TATTGTAACAGCGCATGCTTTTGTAATAATTTTCTTTATGGTCATACCCATTATAATTGG
GGGATTCGGAAACTGACTGGTTCCATTAATATTAGGAGCACCAGACATGGCCTTCCCTCG
AATAAACAACATAAGTTTTTGACTATTGCCCCCTTCCTTGACCCTACTGTTGGCCAGTAG
CCTCGTTGAAAACGGAGCGGGCACTGGTTGAACGGTTTACCCCCCGCTTTCGGCGGGAAT
TGCCCACGCAGGCGCTTCTGTAGATATAGCTATCTTCTCTCTACATTTAGCGGGGGTCTC
TTCTATTTTGGGTGCTGTAAACTTTATCACTACTGTAATCAATATACGATCTGCAGGAAT
AACCTTAGACCGCATACCCCTTTTTGTGTGAGCTGTCGCTATTACGGCTCTACTTCTTCT
CCTCTCCCTCCCAGTTTTAGCTGGAGCTATCACTATACTCCTAACGGATCGTAATTTAAA
TACTTCATTTTTCGATCCAGCTGGTGGAGGTGACCCTATTTTATACCAACATCTCTTT
>CROPL320-21
AACTCTGTATTTCATCTTCGGAGCCTGATCAGGTATAGTCGGCACATCTCTGAGTCTACT
GATTCGAGCAGAACTAGGCCAGCCAGGCTCCTTAATTGGAGATGATCAAATCTATAATGT
TATTGTAACAGCGCATGCTTTTGTAATAATTTTCTTTATGGTCATACCCATTATAATTGG
GGGATTCGGAAACTGACTGGTTCCATTAATATTAGGAGCACCAGACATGGCCTTCCCTCG
AATAAACAACATAAGTTTTTGACTATTGCCCCCTTCCTTGACCCTACTGTTGGCCAGTAG
CCTCGTTGAAAACGGAGCGGGCACTGGTTGAACGGTTTACCCCCCGCTTTCGGCGGGAAT
TGCCCACGCAGGCGCTTCTGTAGATATAGCTATCTTCTCTCTACATTTAGCGGGGGTCTC
TTCTATTTTGGGTGCTGTAAACTTTATCACTACTGTAATCAATATACGATCTGCAGGAAT
AACCTTAGACCGCATACCCCTTTTTGTGTGAGCTGTCGCTATTACGGCTCTACTTCTTCT
CCTCTCCCTCCCAGTTTTAGCTGGAGCTATCACTATACTCCTAACGGATCGTAATTTAAA
TACTTCATTTTTCGATCCAGCTGGTGGAGGTGACCCTATTTTATACCAACATCTCTTT
>CROPL090-21
AACTCTGTATTTCATCTTCGGAGCCTGATCAGGTATAGTCGGTACATCTCTGAGTTTACT
GATTCGAGCAGAACTAGGCCAGCCAGGCTCCTTAATTGGAGATGATCAAATCTATAATGT
TATTGTAACAGCGCATGCTTTTGTAATAATTTTCTTTATGGTCATACCCATTATAATTGG
GGGATTCGGAAACTGACTGGTTCCATTAATATTAGGAGCACCAGACATGGCCTTCCCTCG
AATAAACAACATAAGTTTTTGACTATTGCCCCCTTCCTTGACCCTACTGTTGGCCAGTAG
CCTCGTTGAAAACGGAGCGGGCACTGGTTGAACAGTTTACCCCCCGCTTTCGGCGGGAAT
TGCCCACGCAGGCGCTTCTGTAGATATAGCTATCTTCTCTCTACATTTAGCGGGGGTCTC
TTCTATTTTGGGTGCTGTAAACTTTATCACTACTGTAATCAATATACGATCTGCAGGAAT
AACCTTAGACCGCATACCCCTTTTTGTATGAGCTGTCGCTATTACGGCTCTACTTCTTCT
CCTCTCCCTCCCAGTTTTAGCTGGAGCTATCACTATACTCCTAACGGATCGTAATTTAAA
TACTTCATTTTTCGATCCAGCTGGTGGAGGTGACCCTATTTTATACCAACATCTCTTT
>CROPL119-21
AACTCTGTATTTCATCTTCGGAGCCTGATCAGGTATAGTCGGTACATCTCTGAGTTTACT
GATTCGAGCAGAACTAGGCCAGCCAGGCTCCTTAATTGGAGATGATCAAATCTATAATGT
TATTGTAACAGCGCATGCTTTTGTAATAATTTTCTTTATGGTCATACCCATTATAATTGG
GGGATTCGGAAACTGACTGGTTCCATTAATATTAGGAGCACCAGACATGGCCTTCCCTCG
AATAAACAACATAAGTTTTTGACTATTGCCCCCTTCCTTGACCCTACTGTTGGCCAGTAG
CCTCGTTGAAAACGGAGCGGGCACTGGTTGAACAGTTTACCCCCCGCTTTCGGCGGGAAT
TGCCCACGCAGGCGCTTCTGTAGATATAGCTATCTTCTCTCTACATTTAGCGGGGGTCTC
TTCTATTTTGGGTGCTGTAAACTTTATCACTACTGTAATCAATATACGATCTGCAGGAAT
AACCTTAGACCGCATACCCCTTTTTGTATGAGCTGTCGCTATTACGGCTCTACTTCTTCT
CCTCTCCCTCCCAGTTTTAGCTGGAGCTATCACTATACTCCTAACGGATCGTAATTTAAA
TACTTCATTTTTCGATCCAGCTGGTGGAGGTGACCCTATTTTATACCAACATCTCTTT
>CROPL340-21
AACTCTGTATTTCATCTTCGGAGCCTGATCAGGTATAGTCGGTACATCTCTGAGTTTACT
GATTCGAGCAGAACTAGGCCAGCCAGGCTCCTTAATTGGAGATGATCAAATCTATAATGT
TATTGTAACAGCGCATGCTTTTGTAATAATTTTCTTTATGGTCATACCCATTATAATTGG
GGGATTCGGAAACTGACTGGTTCCATTAATATTAGGAGCACCAGACATGGCCTTCCCTCG
AATAAACAACATAAGTTTTTGACTATTGCCCCCTTCCTTGACCCTACTGTTGGCCAGTAG
CCTCGTTGAAAACGGAGCGGGCACTGGTTGAACAGTTTACCCCCCGCTTTCGGCGGGAAT
TGCCCACGCAGGCGCTTCTGTAGATATAGCTATCTTCTCTCTACATTTAGCGGGGGTCTC
TTCTATTTTGGGTGCTGTAAACTTTATCACTACTGTAATCAATATACGATCTGCAGGAAT
AACCTTAGACCGCATACCCCTTTTTGTATGAGCTGTCGCTATTACGGCTCTACTTCTTCT
CCTCTCCCTCCCAGTTTTAGCTGGAGCTATCACTATACTCCTAACGGATCGTAATTTAAA
TACTTCATTTTTCGATCCAGCTGGTGGAGGTGACCCTATTTTATACCAACATCTCTTT
>CROPL203-21
AACTCTGTATTTCATCTTCGGAGCCTGATCAGGTATAGTCGGTACATCTCTGAGTTTACT
GATTCGAGCAGAACTAGGCCAGCCAGGCTCCTTAATTGGAGATGATCAAATCTATAATGT
TATTGTAACAGCGCATGCTTTTGTAATAATTTTCTTTATGGTCATACCCATTATAATTGG
GGGATTCGGAAACTGACTGGTTCCATTAATATTAGGAGCACCAGACATGGCCTTCCCTCG
AATAAACAACATAAGTTTTTGACTATTGCCCCCTTCCTTGACCCTACTGTTGGCCAGTAG
CCTCGTTGAAAACGGAGCGGGCACTGGTTGAACGGTTTACCCCCCGCTTTCGGCGGGAAT
TGCCCACGCAGGCGCTTCTGTAGATATAGCTATCTTCTCTCTACATTTAGCGGGGGTCTC
TTCTATTTTGGGTGCTGTAAACTTTATCACTACTGTAATCAATATACGATCTGCAGGAAT
AACCTTAGACCGCATACCCCTTTTTGTATGAGCTGTCGCTATTACGGCTCTACTTCTTCT
CCTCTCCCTCCCAGTTTTAGCTGGAGCTATCACTATACTCCTAACGGATCGTAATTTAAA
TACCTCATTTTTCGATCCAGCTGGTGGAGGTGACCCTATTTTATACCAACATCTCTTT
>CROPL275-21
AACTCTGTATTTCATCTTCGGAGCCTGATCAGGTATAGTCGGTACATCTCTGAGTTTACT
GATTCGAGCAGAACTAGGCCAGCCAGGCTCCTTAATTGGAGATGATCAAATCTATAATGT
TATTGTAACAGCGCATGCTTTTGTAATAATTTTCTTTATGGTCATACCCATTATAATTGG
GGGATTCGGAAACTGACTGGTTCCATTAATATTAGGAGCACCAGACATGGCCTTCCCTCG
AATAAACAACATAAGTTTTTGACTATTGCCCCCTTCCTTGACCCTACTGTTGGCCAGTAG
CCTCGTTGAAAACGGAGCGGGCACTGGTTGGACGGTTTACCCCCCGCTTTCGGCGGGAAT
TGCCCACGCAGGCGCTTCTGTAGATATAGCTATCTTCTCTCTACATTTAGCGGGGGTCTC
TTCTATTTTGGGTGCTGTAAACTTTATCACTACTGTAATCAATATACGATCTGCAGGAAT
AACCTTAGACCGCATACCCCTTTTTGTGTGAGCTGTCGCTATTACGGCTCTACTTCTTCT
CCTCTCCCTCCCAGTTTTAGCTGGAGCTATCACTATACTCCTAACGGATCGTAATTTAAA
TACTTCATTTTTCGATCCAGCTGGTGGAGGTGACCCTATATTATACCAACATCTCTTT
>CROPL218-21
AACTCTGTATTTCATCTTCGGAGCCTGATCAGGTATAGTCGGTACATCTCTGAGTTTACT
GATTCGAGCAGAACTAGGCCAGCCAGGCTCCTTAATTGGAGATGATCAAATCTATAATGT
TATTGTAACAGCGCATGCTTTTGTAATAATTTTCTTTATGGTCATACCCATTATAATTGG
GGGATTCGGAAACTGACTGGTTCCATTAATATTAGGAGCACCAGACATGGCCTTCCCTCG
AATAAACAACATAAGTTTTTGACTATTGCCCCCTTCCTTGACCCTATTGTTGGCCAGTAG
CCTCGTTGAAAACGGAGCGGGCACTGGTTGAACGGTTTACCCCCCGCTTTCGGCGGGAAT
TGCCCACGCAGGCGCTTCTGTAGATATAGCTATCTTCTCTCTACATTTAGCGGGGGTCTC
TTCTATTTTGGGTGCTGTAAACTTTATCACCACTGTAATCAATATACGATCTGCAGGAAT
AACCTTAGACCGCATACCCCTTTTTGTGTGAGCTGTCGCTATTACGGCCCTACTTCTTCT
CCTCTCCCTCCCAGTTTTAGCTGGAGCTATCACTATACTCCTAACGGATCGTAATTTAAA
TACTTCATTTTTCGATCCAGCTGGTGGAGGTGACCCTATTTTATACCAACATCTCTTT
>CROPL219-21
AACTCTGTATTTCATCTTCGGAGCCTGATCAGGTATAGTCGGTACATCTCTGAGTTTACT
GATTCGAGCAGAACTAGGCCAGCCAGGCTCCTTAATTGGAGATGATCAAATCTATAATGT
TATTGTAACAGCGCATGCTTTTGTAATAATTTTCTTTATGGTCATACCCATTATAATTGG
GGGATTCGGAAACTGACTGGTTCCATTAATATTAGGAGCACCAGACATGGCCTTCCCTCG
AATAAACAACATAAGTTTTTGACTATTGCCCCCTTCCTTGACCCTATTGTTGGCCAGTAG
CCTCGTTGAAAACGGAGCGGGCACTGGTTGAACGGTTTACCCCCCGCTTTCGGCGGGAAT
TGCCCACGCAGGCGCTTCTGTAGATATAGCTATCTTCTCTCTACATTTAGCGGGGGTCTC
TTCTATTTTGGGTGCTGTAAACTTTATCACCACTGTAATCAATATACGATCTGCAGGAAT
AACCTTAGACCGCATACCCCTTTTTGTGTGAGCTGTCGCTATTACGGCCCTACTTCTTCT
CCTCTCCCTCCCAGTTTTAGCTGGAGCTATCACTATACTCCTAACGGATCGTAATTTAAA
TACTTCATTTTTCGATCCAGCTGGTGGAGGTGACCCTATTTTATACCAACATCTCTTT
>CROPL220-21
AACTCTGTATTTCATCTTCGGAGCCTGATCAGGTATAGTCGGTACATCTCTGAGTTTACT
GATTCGAGCAGAACTAGGCCAGCCAGGCTCCTTAATTGGAGATGATCAAATCTATAATGT
TATTGTAACAGCGCATGCTTTTGTAATAATTTTCTTTATGGTCATACCCATTATAATTGG
GGGATTCGGAAACTGACTGGTTCCATTAATATTAGGAGCACCAGACATGGCCTTCCCTCG
AATAAACAACATAAGTTTTTGACTATTGCCCCCTTCCTTGACCCTATTGTTGGCCAGTAG
CCTCGTTGAAAACGGAGCGGGCACTGGTTGAACGGTTTACCCCCCGCTTTCGGCGGGAAT
TGCCCACGCAGGCGCTTCTGTAGATATAGCTATCTTCTCTCTACATTTAGCGGGGGTCTC
TTCTATTTTGGGTGCTGTAAACTTTATCACCACTGTAATCAATATACGATCTGCAGGAAT
AACCTTAGACCGCATACCCCTTTTTGTGTGAGCTGTCGCTATTACGGCCCTACTTCTTCT
CCTCTCCCTCCCAGTTTTAGCTGGAGCTATCACTATACTCCTAACGGATCGTAATTTAAA
TACTTCATTTTTCGATCCAGCTGGTGGAGGTGACCCTATTTTATACCAACATCTCTTT
>CROPL222-21
AACTCTGTATTTCATCTTCGGAGCCTGATCAGGTATAGTCGGTACATCTCTGAGTTTACT
GATTCGAGCAGAACTAGGCCAGCCAGGCTCCTTAATTGGAGATGATCAAATCTATAATGT
TATTGTAACAGCGCATGCTTTTGTAATAATTTTCTTTATGGTCATACCCATTATAATTGG
GGGATTCGGAAACTGACTGGTTCCATTAATATTAGGAGCACCAGACATGGCCTTCCCTCG
AATAAACAACATAAGTTTTTGACTATTGCCCCCTTCCTTGACCCTATTGTTGGCCAGTAG
CCTCGTTGAAAACGGAGCGGGCACTGGTTGAACGGTTTACCCCCCGCTTTCGGCGGGAAT
TGCCCACGCAGGCGCTTCTGTAGATATAGCTATCTTCTCTCTACATTTAGCGGGGGTCTC
TTCTATTTTGGGTGCTGTAAACTTTATCACCACTGTAATCAATATACGATCTGCAGGAAT
AACCTTAGACCGCATACCCCTTTTTGTGTGAGCTGTCGCTATTACGGCCCTACTTCTTCT
CCTCTCCCTCCCAGTTTTAGCTGGAGCTATCACTATACTCCTAACGGATCGTAATTTAAA
TACTTCATTTTTCGATCCAGCTGGTGGAGGTGACCCTATTTTATACCAACATCTCTTT
>CROPL223-21
AACTCTGTATTTCATCTTCGGAGCCTGATCAGGTATAGTCGGTACATCTCTGAGTTTACT
GATTCGAGCAGAACTAGGCCAGCCAGGCTCCTTAATTGGAGATGATCAAATCTATAATGT
TATTGTAACAGCGCATGCTTTTGTAATAATTTTCTTTATGGTCATACCCATTATAATTGG
GGGATTCGGAAACTGACTGGTTCCATTAATATTAGGAGCACCAGACATGGCCTTCCCTCG
AATAAACAACATAAGTTTTTGACTATTGCCCCCTTCCTTGACCCTATTGTTGGCCAGTAG
CCTCGTTGAAAACGGAGCGGGCACTGGTTGAACGGTTTACCCCCCGCTTTCGGCGGGAAT
TGCCCACGCAGGCGCTTCTGTAGATATAGCTATCTTCTCTCTACATTTAGCGGGGGTCTC
TTCTATTTTGGGTGCTGTAAACTTTATCACCACTGTAATCAATATACGATCTGCAGGAAT
AACCTTAGACCGCATACCCCTTTTTGTGTGAGCTGTCGCTATTACGGCCCTACTTCTTCT
CCTCTCCCTCCCAGTTTTAGCTGGAGCTATCACTATACTCCTAACGGATCGTAATTTAAA
TACTTCATTTTTCGATCCAGCTGGTGGAGGTGACCCTATTTTATACCAACATCTCTTT
>CROPL221-21
AACTCTGTATTTCATCTTCGGAGCCTGATCAGGTATAGTCGGTACATCTCTGAGTTTACT
GATTCGAGCAGAACTAGGCCAGCCAGGCTCCTTAATTGGAGATGATCAAATCTATAATGT
TATTGTAACAGCGCATGCTTTTGTAATAATTTTCTTTATGGTCATACCCATTATAATTGG
GGGATTCGGAAACTGACTGGTTCCACTAATATTAGGAGCACCAGACATGGCCTTCCCTCG
AATAAACAACATAAGTTTTTGACTATTGCCCCCTTCCTTGACCCTATTGTTGGCCAGTAG
CCTCGTTGAAAACGGAGCGGGCACTGGTTGAACGGTTTACCCCCCGCTTTCGGCGGGAAT
TGCCCACGCAGGCGCTTCTGTAGATATAGCTATCTTCTCTCTACATTTAGCGGGGGTCTC
TTCTATTTTGGGTGCTGTAAACTTTATCACCACTGTAATCAATATACGATCTGCAGGAAT
AACCTTAGACCGCATACCCCTTTTTGTGTGAGCTGTCGCTATTACGGCCCTACTTCTTCT
CCTCTCCCTCCCAGTTTTAGCCGGAGCTATCACTATACTCCTAACGGATCGTAATTTAAA
TACTTCATTTTTCGATCCAGCTGGTGGAGGTGACCCTATTTTATACCAACATCTCTTT
>CROPL224-21
AACTCTGTATTTCATCTTCGGAGCCTGATCAGGTATAGTCGGTACATCTCTGAGTTTACT
GATTCGAGCAGAACTAGGCCAGCCAGGCTCCTTAATTGGAGATGATCAAATCTATAATGT
TATTGTAACAGCGCATGCTTTTGTAATAATTTTCTTTATGGTCATACCCATTATAATTGG
GGGATTCGGAAACTGACTGGTTCCATTAATATTAGGAGCACCAGACATGGCCTTCCCTCG
AATAAACAACATAAGTTTTTGACTATTGCCCCCTTCCTTGACCCTATTGTTGGCCAGTAG
CCTCGTTGAAAACGGAGCGGGCACTGGTTGAACGGTTTACCCCCCGCTTTCGGCGGGAAT
TGCCCACGCAGGCGCTTCTGTAGATATAGCTATCTTCTCTCTACATTTAGCTGGGGTCTC
TTCTATTTTGGGTGCTGTAAACTTTATCACCACTGTAATCAATATACGATCTGCAGGAAT
AACCTTAGACCGCATACCCCTTTTTGTGTGAGCTGTCGCTATTACGGCCCTACTTCTTCT
CCTCTCCCTCCCAGTTTTAGCTGGAGCTATCACTATACTCCTAACGGATCGTAATTTAAA
TACTTCATTTTTCGATCCAGCTGGTGGAGGTGACCCTATTTTATACCAACATCTCTTT
>CROPL202-21
AACTCTGTATTTCATCTTCGGAGCCTGATCAGGTATAGTCGGTACATCTCTGAGTTTACT
GATTCGAGCAGAACTAGGTCAGCCAGGCTCCTTAATTGGAGATGATCAAATCTATAATGT
TATTGTAACAGCGCATGCTTTTGTAATAATTTTCTTTATGGTCATACCCATTATAATTGG
GGGATTCGGAAACTGACTGGTTCCATTAATATTAGGAGCACCAGACATGGCCTTCCCTCG
AATAAACAACATAAGTTTTTGACTATTGCCCCCTTCCTTGACCCTATTGTTGGCCAGTAG
CCTCGTTGAAAACGGAGCGGGCACTGGTTGAACGGTTTACCCACCGCTTTCGGCGGGAAT
TGCCCACGCAGGGGCTTCTGTAGATATAGCTATCTTCTCTCTACATTTAGCGGGGGTCTC
TTCTATTTTGGGTGCTGTAAACTTTATCACTACTGTAATCAATATACGATCTGCAGGAAT
AACCTTAGACCGCATACCCCTTTTTGTGTGAGCTGTCGCTATTACGGCCCTACTTCTTCT
CCTCTCCCTCCCAGTTTTAGCTGGAGCTATCACTATACTCCTAACGGATCGTAATTTAAA
TACTTCATTTTTCGATCCAGCTGGTGGAGGTGACCCTATTTTATACCAACATCTCTTT
>CROPL204-21
AACTCTATATTTCATCTTTGGAGCCTGATCAGGTATGGTCGGCACATCTCTGAGTTTACT
GATTCGAGCAGAATTAGGCCAGCCAGGCTCCTTAATTGGAGATGATCAAATCTATAATGT
TATTGTAACAGCACATGCTTTTGTAATAATTTTCTTTATGGTTATACCTATTATAATTGG
GGGATTCGGAAACTGACTGGTTCCATTAATATTAGGAGCACCAGATATGGCCTTCCCTCG
AATAAACAACATAAGTTTTTGACTATTACCCCCTTCCTTGACCCTATTGTTGGCCAGTAG
CCTCGTTGAAAACGGAGCGGGCACTGGTTGAACGGTCTACCCCCCGCTTTCTGCGGGGAT
TGCCCACGCAGGCGCTTCTGTAGATATAGCTATCTTCTCTCTTCATTTAGCGGGGGTCTC
TTCTATTTTGGGTGCTGTAAACTTTATCACTACTGTAATCAATATACGATCTGCAGGGAT
AACCTTAGACCGTATACCCCTTTTTGTGTGAGCCGTAGCTATTACGGCCCTACTCCTTCT
CCTCTCCCTCCCAGTTTTAGCCGGAGCTATCACTATACTCCTAACAGATCGTAATTTAAA
TACTTCATTTTTCGATCCAGCTGGTGGAGGTGATCCTATTTTATATCAACATCTCTTT
>CROPL367-21
AACTCTATATTTCATCTTTGGAGCCTGATCAGGTATGGTCGGCACATCTCTGAGTTTACT
GATTCGAGCAGAATTAGGCCAGCCAGGCTCCTTAATTGGAGATGATCAAATCTACAATGT
TATTGTAACAGCACATGCTTTTGTAATAATTTTCTTTATGGTTATACCTATTATAATTGG
GGGATTCGGAAACTGACTGGTTCCATTAATATTAGGAGCACCAGATATGGCCTTCCCTCG
AATAAACAACATAAGTTTTTGACTATTACCCCCTTCCTTGACCCTATTGTTGGCCAGTAG
CCTCGTTGAAAACGGAGCGGGCACTGGTTGAACGGTCTACCCCCCGCTTTCTGCGGGGAT
TGCCCACGCAGGCGCTTCTGTAGATATAGCTATCTTCTCTCTTCATTTAGCGGGGGTCTC
TTCTATTTTGGGTGCTGTAAACTTTATCACTACTGTAATCAATATACGATCTGCAGGGAT
AACCTTAGACCGTATACCCCTTTTTGTGTGAGCCGTAGCTATTACGGCCCTACTCCTTCT
CCTCTCCCTCCCAGTTTTAGCCGGAGCTATCACTATACTCCTAACAGATCGTAATTTAAA
TACTTCATTTTTCGATCCAGCTGGTGGAGGTGATCCTATTTTATATCAACATCTCTTT
>CROPL369-21
AACTCTATATTTCATCTTTGGAGCCTGATCAGGTATGGTCGGCACATCTCTGAGTTTACT
GATTCGAGCAGAATTAGGCCAGCCAGGCTCCTTAATTGGAGATGATCAAATCTATAATGT
TATTGTAACAGCACATGCTTTTGTAATAATTTTCTTTATGGTTATACCTATTATAATTGG
GGGATTCGGAAACTGACTGGTTCCATTAATATTAGGAGCACCAGATATGGCCTTCCCTCG
AATAAACAACATAAGTTTTTGACTATTACCCCCTTCCTTGACCCTATTGTTGGCCAGTAG
CCTCGTTGAAAACGGAGCGGGCACTGGTTGAACGGTCTACCCCCCGCTTTCTGCGGGGAT
TGCCCACGCAGGCGCTTCTGTAGATATAGCTATCTTCTCTCTTCATTTAGCGGGAGTCTC
TTCTATTTTGGGTGCTGTAAACTTTATCACTACTGTAATCAATATACGATCTGCAGGGAT
AACCTTAGACCGTATACCCCTTTTTGTGTGAGCCGTAGCTATTACGGCCCTACTCCTTCT
CCTCTCCCTCCCAGTTTTAGCCGGAGCTATCACTATACTCCTAACAGATCGTAATTTAAA
TACTTCATTTTTTGATCCAGCTGGTGGAGGTGATCCTATTTTATATCAACATCTCTTT
>CROPL371-21
AACTCTATATTTCATCTTTGGAGCCTGATCAGGTATGGTCGGCACATCTCTGAGTTTACT
GATTCGAGCAGAATTAGGCCAGCCAGGCTCCTTAATTGGAGATGATCAAATCTATAATGT
TATTGTAACAGCACATGCTTTTGTAATAATTTTCTTTATGGTTATACCTATTATAATTGG
GGGATTCGGAAACTGACTGGTTCCATTAATATTAGGAGCACCAGATATGGCCTTCCCTCG
AATAAACAACATAAGTTTTTGACTATTACCCCCTTCCTTGACCCTATTGTTGGCCAGTAG
CCTCGTTGAAAACGGAGCGGGCACTGGTTGAACGGTCTACCCCCCGCTTTCTGCGGGGAT
TGCCCACGCAGGCGCTTCTGTAGATATAGCTATCTTCTCTCTTCATTTAGCGGGAGTCTC
TTCTATTTTGGGTGCTGTAAACTTTATCACTACTGTAATCAATATACGATCTGCAGGGAT
AACCTTAGACCGTATACCCCTTTTTGTGTGAGCCGTAGCTATTACGGCCCTACTCCTTCT
CCTCTCCCTCCCAGTTTTAGCCGGAGCTATCACTATACTCCTAACAGATCGTAATTTAAA
TACTTCATTTTTTGATCCAGCTGGTGGAGGTGATCCTATTTTATATCAACATCTCTTT
>CROPL337-21
AACTCTATATTTCATCTTTGGAGCCTGATCAGGTATGGTCGGTACATCTCTGAGTTTACT
AATTCGAGCAGAATTAGGCCAGCCAGGCTCTTTAATTGGAGATGATCAAATCTATAATGT
TATTGTAACAGCACATGCTTTTGTAATAATTTTCTTTATGGTTATACCTATCATAATTGG
GGGATTCGGAAACTGACTGGTTCCATTAATATTAGGAGCACCAGACATGGCCTTCCCTCG
AATAAACAACATAAGTTTTTGACTATTACCCCCTTCCTTGACCCTATTGTTGGCCAGTAG
CCTCGTTGAAAACGGAGCGGGCACTGGTTGAACGGTCTACCCCCCGCTTTCTGCGGGGAT
TGCCCACGCAGGCGCTTCTGTAGATATAGCTATCTTCTCTCTTCATTTAGCGGGGGTTTC
TTCTATTTTGGGTGCTGTAAACTTTATCACTACTGTAATCAATATACGATCTGCAGGGAT
AACCTTAGACCGTATACCCCTTTTTGTGTGAGCCGTAGCTATTACGGCCCTACTCCTTCT
CCTCTCCCTCCCAGTTTTAGCCGGAGCTATCACTATACTCTTAACGGATCGTAATTTAAA
TACTTCATTTTTCGATCCAGCCGGGGGAGGCGATCCTATTTTATATCAGCATCTCTTT
>CROPL247-21
AACCCTATATTTCATCTTTGGAGCCTGATCAGGTATAGTCGGCACATCTCTGAGTTTACT
GATTCGAGCAGAATTGGGCCAACCAGGCTCCTTAATTGGAGATGATCAGATCTATAATGT
TATTGTAACAGCACATGCTTTTGTAATAATTTTCTTTATGGTTATACCTATTATAATTGG
GGGATTCGGAAACTGACTGGTCCCATTAATATTAGGAGCACCAGACATGGCCTTCCCTCG
AATGAACAACATAAGTTTCTGACTATTGCCCCCGTCCTTGACCCTGTTGTTGGCCAGTAG
CCTCGTTGAAAACGGAGCGGGCACTGGTTGAACGGTCTACCCCCCGCTTTCTGCGGGGAT
TGCCCACGCAGGCGCTTCTGTGGATATAGCTATCTTCTCTCTTCATTTAGCGGGGGTCTC
TTCTATTTTGGGTGCTGTAAACTTTATCACCACTGTAATCAACATACGATCTGCAGGAAT
AACCTTAGACCGTATACCCCTTTTTGTGTGAGCCGTGGCGATTACGGCCCTACTCCTTCT
CCTCTCCCTCCCAGTTTTAGCTGGAGCTATCACTATGCTCCTAACAGACCGTAATTTAAA
TACTTCATTTTTCGACCCAGCTGGGGGAGGTGATCCTATTTTATACCAACATCTCTTT
>CROPL313-21
AACCCTATATTTCATCTTTGGAGCCTGATCAGGTATAGTCGGCACATCTCTGAGTTTACT
GATTCGAGCAGAATTGGGCCAACCAGGCTCCTTAATTGGAGATGATCAGATCTATAATGT
TATTGTAACAGCACATGCTTTTGTAATAATTTTCTTTATGGTTATACCCATTATAATTGG
GGGATTCGGAAACTGACTGGTCCCATTAATATTAGGAGCACCAGACATGGCCTTCCCTCG
AATGAACAACATAAGTTTCTGACTATTGCCCCCGTCCTTGACCCTGTTGTTGGCCAGTAG
CCTCGTTGAAAACGGAGCGGGCACTGGTTGAACGGTCTACCCCCCGCTTTCTGCGGGGAT
TGCCCACGCAGGCGCTTCTGTGGATATAGCTATCTTCTCTCTTCATTTAGCGGGGGTCTC
TTCTATTTTGGGTGCTGTAAACTTTATCACCACTGTAATCAACATACGATCTGCAGGAAT
AACCTTAGACCGTATACCCCTTTTTGTGTGAGCCGTGGCGATTACGGCCCTACTCCTTCT
CCTCTCCCTCCCAGTTTTAGCTGGAGCTATCACTATGCTCCTAACAGACCGTAATTTAAA
TACTTCATTTTTCGACCCAGCTGGGGGAGGTGATCCTATTTTATACCAACATCTCTTT
>CROPL328-21
AACCCTATATTTCATCTTTGGAGCCTGATCAGGTATAGTCGGCACATCTCTGAGTTTACT
GATTCGAGCAGAATTGGGCCAACCAGGCTCCTTAATTGGAGATGATCAGATCTATAATGT
TATTGTAACAGCACATGCTTTTGTAATAATTTTCTTTATGGTTATACCCATTATAATTGG
GGGATTCGGAAACTGACTGGTCCCATTAATATTAGGAGCACCAGACATGGCCTTCCCTCG
AATGAACAACATAAGTTTCTGACTATTGCCCCCGTCCTTGACCCTGTTGTTGGCCAGTAG
CCTCGTTGAAAACGGAGCGGGCACTGGTTGAACGGTCTACCCCCCGCTTTCTGCGGGGAT
TGCCCACGCAGGCGCTTCTGTGGATATAGCTATCTTCTCTCTTCATTTAGCGGGGGTCTC
TTCTATTTTGGGTGCTGTAAACTTTATCACCACTGTAATCAACATACGATCTGCAGGAAT
AACCTTAGATCGTATGCCCCTTTTTGTGTGAGCCGTGGCGATTACGGCCCTACTCCTTCT
CCTCTCCCTCCCAGTTTTAGCTGGAGCTATCACTATGCTCCTAACAGACCGTAATTTAAA
TACTTCATTTTTCGACCCAGCTGGGGGAGGTGATCCTATTTTATATCAACATCTCTTT
>CROPL086-21
AACTCTATATTTCATCTCTGGAGCCTGATCAGGTATAGTCGGTACATCTCTAAGTTTACT
GATTCGAGCAGAGTTAGGGCAACCAGGTTCCTTAATTGGGGATGATCAAATCTATAATGT
TATTGTAACAGCACATGCTTTTGTGATAATTTTCTTTATGGTTATACCTATTATAATCGG
GGGCTTCGGGAACTGACTGGTGCCATTAATACTAGGAGCACCAGACATGGCTTTCCCTCG
AATAAATAACATAAGTTTTTGACTATTGCCCCCTTCCTTGACCCTGTTGCTAGCAAGCAG
CCTTGTTGAAAATGGGGCGGGCACTGGTTGAACGGTTTACCCCCCTCTCTCTGCAGGGAT
TGCCCACGCAGGGGCTTCTGTAGACATAGCTATCTTCTCTTTACATTTGGCGGGGGTCTC
TTCTATTTTGGGTGCTGTAAATTTTATTACGACTGTAATCAATATGCGATCTGCAGGAAT
AACTTTAGACCGTATGCCCCTTTTTGTATGAGCCGTAGCTATCACAGCCCTACTACTTCT
TCTCTCCCTCCCAGTTTTAGCTGGAGCCATCACTATACTCCTAACAGATCGTAATTTAAA
TACCTCATTTTTCGATCCAGCTGGTGGAGGTGATCCTATTCTATATCAACATCTCTTT
>CROPL087-21
AACTCTATATTTCATCTTTGGAGCCTGATCAGGTATAGTCGGTACATCTCTAAGTTTACT
GATTCGAGCAGAGTTAGGGCAACCAGGTTCCTTAATTGGAGATGATCAAATCTATAATGT
TATTGTAACAGCACATGCTTTTGTGATAATTTTCTTTATGGTTATACCTATTATAATCGG
GGGCTTCGGGAACTGACTGGTGCCATTAATACTAGGAGCACCAGACATGGCTTTCCCTCG
AATAAATAACATAAGTTTTTGACTATTGCCCCCTTCCTTGACCCTGTTGCTAGCAAGCAG
CCTTGTTGAAAATGGGGCGGGCACTGGTTGAACGGTTTACCCCCCTCTCTCTGCAGGGAT
TGCCCACGCAGGGGCTTCTGTAGACATAGCTATCTTCTCTTTACATTTGGCGGGGGTCTC
TTCTATTTTGGGTGCTGTAAATTTTATTACGACTGTAATCAATATGCGATCTGCAGGGAT
AACTTTAGACCGTATGCCCCTTTTTGTATGAGCCGTAGCTATCACAGCCCTACTACTTCT
TCTCTCCCTCCCAGTTTTAGCTGGAGCCATCACTATACTCCTAACAGATCGTAATTTAAA
TACCTCATTTTTCGATCCAGCTGGTGGAGGTGATCCTATTCTATATCAACATCTCTTT
>CROPL072-21
AACTTTATACTTTATTTTTGGTGCTTGAGCAGGAATAGTGGGGACATCCCTAAGCCTATT
AATTCGGGCTGAACTTGGCCAGCCCGGCTCCCTGATTGGAGACGACCAAATCTATAATGT
GATTGTCACAGCCCACGCCTTCGTAATAATTTTCTTTATAGTAATACCCATTATAATTGG
GGGATTCGGCAACTGATTAGTTCCCCTAATGCTAGGGGCCCCCGACATGGCCTTCCCCCG
AATGAATAATATAAGATTTTGATTGCTTCCACCCTCCCTCACACTTCTTCTCGCCAGAAG
TTTAGTTGAAAATGGGGCGGGGACCGGTTGAACAGTTTACCCCCCGCTCTCCGCGGGAAT
TGCTCACGCAGGTGCCTCGGTTGATATGGCAATTTTCTCTCTACACCTAGCCGGTGTATC
CTCTATTCTTGGGGCTGTAAACTTTATTACTACTGTAATTAATATACGATCAGCAGGAAT
AACCCTTGATCGTATACCCCTATTCGTTTGAGCTGTGGCAATTACAGCCCTACTTCTACT
TCTCTCCCTCCCAGTCCTAGCGGGGGCAATCACTATATTACTCACAGACCGAAACCTAAA
CACCTCTTTCTTTGACCCGGCTGGTGGGGGAGACCCTATCTTGTACCAACACTTATTC
>CROPL085-21
AACTTTATACTTTATTTTTGGTGCTTGAGCAGGAATAGTGGGGACATCCCTAAGCCTATT
AATTCGGGCTGAACTTGGCCAGCCCGGCTCCCTGATTGGAGACGACCAAATCTATAATGT
GATTGTCACAGCCCACGCCTTCGTAATAATTTTCTTTATAGTAATACCCATTATAATTGG
GGGATTCGGCAACTGATTAGTTCCCCTAATGCTAGGGGCCCCCGACATGGCCTTCCCCCG
AATGAATAATATAAGATTTTGATTGCTTCCACCCTCCCTCACACTTCTTCTCGCCAGAAG
TTTAGTTGAAAATGGGGCGGGGACCGGTTGAACAGTTTACCCCCCGCTCTCCGCGGGAAT
TGCTCACGCAGGTGCCTCGGTTGATATGGCAATTTTCTCTCTACACCTAGCCGGTGTATC
CTCTATTCTTGGGGCTGTAAACTTTATTACTACTGTAATTAATATACGATCAGCAGGAAT
AACCCTTGATCGTATACCCCTATTCGTTTGAGCTGTGGCAATTACAGCCCTACTTCTACT
TCTCTCCCTCCCAGTCCTAGCGGGGGCAATCACTATATTACTCACAGACCGAAACCTAAA
CACCTCTTTCTTTGACCCGGCTGGTGGGGGAGACCCTATCTTGTACCAACACTTATTC
>CROPL179-21
AACTTTATACTTTATTTTTGGTGCTTGAGCAGGAATAGTGGGGACATCCCTAAGCCTATT
AATTCGGGCTGAACTTGGCCAGCCCGGCTCCCTGATTGGAGACGACCAAATCTATAATGT
GATTGTCACAGCCCACGCCTTCGTAATAATTTTCTTTATAGTAATACCCATTATAATTGG
GGGATTCGGCAACTGATTAGTTCCCCTAATGCTAGGGGCCCCCGACATGGCCTTCCCCCG
AATGAATAATATAAGATTTTGATTGCTTCCACCCTCCCTCACACTTCTTCTCGCCAGAAG
TTTAGTTGAAAATGGGGCGGGGACCGGTTGAACAGTTTACCCCCCGCTCTCCGCGGGAAT
TGCTCACGCAGGTGCCTCGGTTGATATGGCAATTTTCTCTCTACACCTAGCCGGTGTATC
CTCTATTCTTGGGGCTGTAAACTTTATTACTACTGTAATTAATATACGATCAGCAGGAAT
AACCCTTGATCGTATACCCCTATTCGTTTGAGCTGTGGCAATTACAGCCCTACTTCTACT
TCTCTCCCTCCCAGTCCTAGCGGGGGCAATCACTATATTACTCACAGACCGAAACCTAAA
CACCTCTTTCTTTGACCCGGCTGGTGGGGGAGACCCTATCTTGTACCAACACTTATTC
>CROPL194-21
AACTTTATACTTTATTTTTGGTGCTTGAGCAGGAATAGTGGGGACATCCCTAAGCCTATT
AATTCGGGCTGAACTTGGCCAGCCCGGCTCCCTGATTGGAGACGACCAAATCTATAATGT
GATTGTCACAGCCCACGCCTTCGTAATAATTTTCTTTATAGTAATACCCATTATAATTGG
GGGATTCGGCAACTGATTAGTTCCCCTAATGCTAGGGGCCCCCGACATGGCCTTCCCCCG
AATGAATAATATAAGATTTTGATTGCTTCCACCCTCCCTCACACTTCTTCTCGCCAGAAG
TTTAGTTGAAAATGGGGCGGGGACCGGTTGAACAGTTTACCCCCCGCTCTCCGCGGGAAT
TGCTCACGCAGGTGCCTCGGTTGATATGGCAATTTTCTCTCTACACCTAGCCGGTGTATC
CTCTATTCTTGGGGCTGTAAACTTTATTACTACTGTAATTAATATACGATCAGCAGGAAT
AACCCTTGATCGTATACCCCTATTCGTTTGAGCTGTGGCAATTACAGCCCTACTTCTACT
TCTCTCCCTCCCAGTCCTAGCGGGGGCAATCACTATATTACTCACAGACCGAAACCTAAA
CACCTCTTTCTTTGACCCGGCTGGTGGGGGAGACCCTATCTTGTACCAACACTTATTC
>CROPL237-21
AACTTTATACTTTATTTTTGGTGCTTGAGCAGGAATAGTGGGGACATCCCTAAGCCTATT
AATTCGGGCTGAACTTGGCCAGCCCGGCTCCCTGATTGGAGACGACCAAATCTATAATGT
GATTGTCACAGCCCACGCCTTCGTAATAATTTTCTTTATAGTAATACCCATTATAATTGG
GGGATTCGGCAACTGATTAGTTCCCCTAATGCTAGGGGCCCCCGACATGGCCTTCCCCCG
AATGAATAATATAAGATTTTGATTGCTTCCACCCTCCCTCACACTTCTTCTCGCCAGAAG
TTTAGTTGAAAATGGGGCGGGGACCGGTTGAACAGTTTACCCCCCGCTCTCCGCGGGAAT
TGCTCACGCAGGTGCCTCGGTTGATATGGCAATTTTCTCTCTACACCTAGCCGGTGTATC
CTCTATTCTTGGGGCTGTAAACTTTATTACTACTGTAATTAATATACGATCAGCAGGAAT
AACCCTTGATCGTATACCCCTATTCGTTTGAGCTGTGGCAATTACAGCCCTACTTCTACT
TCTCTCCCTCCCAGTCCTAGCGGGGGCAATCACTATATTACTCACAGACCGAAACCTAAA
CACCTCTTTCTTTGACCCGGCTGGTGGGGGAGACCCTATCTTGTACCAACACTTATTC
>CROPL350-21
AACTTTATACTTTATTTTTGGTGCTTGAGCAGGAATAGTGGGGACATCCCTAAGCCTATT
AATTCGGGCTGAACTTGGCCAGCCCGGCTCCCTGATTGGAGACGACCAAATCTATAATGT
GATTGTCACAGCCCACGCCTTCGTAATAATTTTCTTTATAGTAATACCCATTATAATTGG
GGGATTCGGCAACTGATTAGTTCCCCTAATGCTAGGGGCCCCCGACATGGCCTTCCCCCG
AATGAATAATATAAGATTTTGATTGCTTCCACCCTCCCTCACACTTCTTCTCGCCAGAAG
TTTAGTTGAAAATGGGGCGGGGACCGGTTGAACAGTTTACCCCCCGCTCTCCGCGGGAAT
TGCTCACGCAGGTGCCTCGGTTGATATGGCAATTTTCTCTCTACACCTAGCCGGTGTATC
CTCTATTCTTGGGGCTGTAAACTTTATTACTACTGTAATTAATATACGATCAGCAGGAAT
AACCCTTGATCGTATACCCCTATTCGTTTGAGCTGTGGCAATTACAGCCCTACTTCTACT
TCTCTCCCTCCCAGTCCTAGCGGGGGCAATCACTATATTACTCACAGACCGAAACCTAAA
CACCTCTTTCTTTGACCCGGCTGGTGGGGGAGACCCTATCTTGTACCAACACTTATTC
>CROPL118-21
AACTTTATACTTTATTTTTGGTGCTTGAGCAGGAATAGTGGGGACATCCCTAAGCCTATT
AATTCGGGCTGAACTTGGCCAGCCCGGCTCCTTGATTGGAGACGACCAAATCTATAATGT
GATTGTCACAGCCCACGCTTTCGTAATAATTTTCTTTATAGTAATACCCATTATAATTGG
GGGATTCGGCAACTGATTAGTTCCCCTAATGCTGGGGGCCCCCGACATGGCCTTTCCCCG
AATGAATAATATAAGATTTTGATTGCTTCCACCCTCCCTCACACTTCTTCTCGCCAGAAG
TTTAGTTGAAAATGGGGCGGGGACCGGTTGAACAGTTTACCCCCCGCTTTCCGCGGGAAT
TGCTCATGCAGGTGCCTCGGTTGATATGGCAATTTTCTCTCTACACCTAGCCGGTGTATC
CTCTATTCTTGGGGCTGTAAACTTTATTACTACTGTAATTAATATACGATCAGCAGGAAT
AACCCTTGATCGTATGCCCCTATTCGTTTGAGCTGTGGCAATTACAGCCCTACTTCTACT
TCTCTCGCTCCCCGTCCTAGCGGGGGCAATCACTATATTACTCACAGACCGAAACCTAAA
CACCTCTTTCTTTGACCCGGCCGGTGGGGGAGACCCTATCTTGTACCAACACTTATTC
>CROPL327-21
AACTTTATACTTTATTTTTGGTGCTTGAGCAGGAATAGTGGGGACATCCCTAAGCCTATT
AATTCGGGCTGAACTTGGCCAGCCCGGCTCCTTGATTGGAGACGACCAAATCTATAATGT
GATTGTCACAGCCCACGCTTTCGTAATAATTTTCTTTATAGTAATACCCATTATAATTGG
GGGATTCGGCAACTGATTAGTTCCCCTAATGCTGGGGGCCCCCGACATGGCCTTCCCCCG
AATGAATAATATAAGATTTTGATTGCTTCCACCCTCCCTCACACTTCTTCTCGCCAGAAG
TTTAGTTGAAAATGGGGCGGGGACCGGTTGAACAGTTTACCCCCCGCTCTCCGCGGGAAT
TGCTCATGCAGGTGCCTCGGTTGATATAGCAATTTTCTCTCTACACCTAGCCGGTGTATC
CTCTATTCTTGGGGCTGTAAACTTTATTACTACTGTAATTAATATACGATCAGCAGGAAT
AACCCTTGATCGTATGCCCCTATTCGTTTGAGCTGTGGCAATTACAGCCCTACTTCTACT
TCTCTCGCTCCCCGTCCTAGCGGGGGCAATCACTATATTACTCACAGACCGAAACCTAAA
CACCTCTTTCTTTGACCCGGCCGGTGGGGGAGACCCTATCTTGTACCAACACTTATTC
>CROPL238-21
AACTTTATACTTTATTTTTGGTGCTTGAGCAGGAATAGTGGGGACATCCCTAAGCCTATT
AATTCGGGCTGAACTTGGCCAGCCCGGCTCCCTGATTGGAGACGACCAAATCTATAATGT
GATTGTCACAGCCCACGCCTTCGTAATAATTTTCTTTATAGTAATACCCATTATAATTGG
GGGATTCGGCAACTGATTAGTTCCCCTAATGCTAGGGGCCCCTGACATGGCCTTCCCCCG
AATGAATAATATAAGATTTTGATTGCTTCCACCCTCCCTCACACTTCTTCTCGCCAGAAG
TTTAGTTGAAAATGGGGCGGGGACCGGTTGAACAGTTTACCCCCCGCTCTCCGCGGGAAT
TGCTCACGCAGGTGCCTCGGTTGATATAGCAATTTTCTCTCTACACCTAGCCGGTGTGTC
CTCTATTCTTGGGGCTGTAAACTTTATTACTACTGTAATTAATATACGATCAGCAGGAAT
AACCCTTGATCGTATGCCCCTATTCGTTTGAGCTGTGGCAATTACAGCCTTACTTCTACT
TCTCTCGCTCCCCGTCCTAGCGGGGGCAATCACTATATTACTCACAGACCGAAACCTAAA
CACCTCTTTCTTTGACCCCGCCGGTGGGGGAGACCCTATCTTGTACCAACACTTATTC
