# Supplementary material for: DNA barcoding for biodiversity assessment: Croatian stoneflies (Insecta: Plecoptera)
Source: PeerJ. 2022 Apr 20;10:e13213. doi: 10.7717/peerj.13213 (PMC9034701; doi:10.7717/peerj.13213)
Supplement: Supplemental Information 3 [file peerj-10-13213-s003.fasta]

>CROPL127-21|Isoperla sp. n.
AACTTTATATTTTATTTTTGGTGCTTGATCTGGAATGGTTGGGACTTCTTTAAGTCTTTTAATTCGAGCT
GAGTTAGGCCAGCCAGGATCCTTAATTGGTGACGATCAAATCTATAATGTGATCGTCACGGCCCATGCTT
TTGTAATAATTTTCTTCATAGTTATACCTATCATAATTGGGGGGTTTGGGAATTGACTTGTTCCCCTAAT
ATTGGGGGCCCCTGATATAGCATTTCCTCGAATAAATAATATAAGTTTTTGATTGTTGCCCCCTTCTTTA
ACTTTATTATTAGCGAGCAGCCTAGTTGAAAATGGGGCTGGGACTGGTTGAACAGTCTACCCCCCACTTT
CAGCTGGAATTGCACATGCCGGAGCTTCAGTTGATATAGCAATTTTCTCCCTACATTTAGCTGGAGTCTC
TTCAATTCTTGGGGCTGTCAATTTTATTACAACTGTTATTAATATGCGATCCAGAGGAATGACTCTAGAC
CGAATGCCCCTATTTGTCTGAGCCGTAGCAATCACTGCCCTCTTATTGCTTCTTTCTCTTCCTGTTTTAG
CAGGTGCTATTACTATACTTTTAACTGATCGGAATCTAAATACTTCTTTCTTCGACCCGGCGGGTGGTGG
GGACCCTATTTTATACCAACACTTATTT

>CROPL214-21|Isoperla sp. n.
AACTTTATATTTTATTTTTGGTGCTTGATCTGGAATGGTTGGGACTTCTTTAAGTCTTTTAATTCGAGCT
GAATTAGGCCAGCCAGGATCCTTAATCGGTGACGATCAAATCTATAATGTGATCGTCACGGCCCATGCTT
TTGTAATAATTTTCTTCATAGTTATACCTATCATAATTGGGGGGTTTGGGAATTGACTTGTTCCCCTAAT
ATTGGGAGCCCCTGATATAGCATTTCCTCGAATAAATAATATAAGTTTTTGATTGTTGCCCCCTTCTTTA
ACTTTATTATTAGCGAGCAGCCTAGTTGAAAATGGGGCTGGGACTGGTTGAACAGTCTACCCCCCACTTT
CAGCTGGAATTGCACATGCCGGAGCTTCAGTTGATATGGCAATTTTCTCCCTACATTTAGCGGGAGTCTC
TTCAATTCTTGGGGCTGTCAATTTTATTACAACTGTTATTAATATGCGATCAAGAGGAATGACTCTAGAC
CGAATGCCCCTATTTGTCTGAGCCGTAGCAATCACTGCCCTCTTATTGCTTCTTTCTCTTCCTGTTTTAG
CAGGTGCTATTACTATACTTTTAACTGATCGGAATCTAAATACTTCTTTCTTCGACCCGGCGGGTGGTGG
AGACCCTATTTTATACCAACACTTATTT

>CROPL307-21|Isoperla lugens
AACTTTATATTTTATTTTTGGTGCTTGATCTGGAATGGTTGGGACTTCTTTAAGTCTTTTAATTCGAGCT
GAGTTAGGCCAGCCAGGATCCTTAATTGGTGACGATCAAATCTATAATGTGATCGTCACGGCCCATGCTT
TTGTAATAATTTTCTTCATAGTTATACCTATCATAATTGGGGGGTTTGGGAATTGACTTGTTCCCCTAAT
ACTGGGAGCCCCTGATATAGCATTTCCTCGAATAAATAATATAAGTTTTTGATTGTTGCCCCCTTCTTTA
ACTTTATTATTAGCGAGCAGCCTAGTTGAAAATGGGGCTGGGACTGGTTGAACAGTCTACCCCCCACTTT
CAGCTGGAATTGCACATGCCGGAGCTTCAGTTGATATGGCAATTTTCTCCCTACATTTAGCGGGAGTCTC
TTCAATTCTTGGGGCTGTCAATTTTATTACAACTGTTATTAATATGCGATCAAGAGGAATGACTCTAGAC
CGAATGCCCCTATTTGTCTGAGCCGTAGCAATCACTGCCCTCTTATTGCTTCTTTCTCTTCCTGTTTTAG
CAGGTGCTATTACTATACTTTTAACTGATCGGAATCTAAATACTTCTTTCTTCGATCCGGCGGGTGGTGG
AGACCCTATTTTATACCAACACTTATTT

>CROPL310-21|Isoperla lugens
AACTTTATATTTTATTTTTGGTGCTTGATCTGGAATGGTTGGGACTTCTTTAAGTCTTTTAATTCGAGCT
GAGTTAGGCCAGCCAGGATCCTTAATTGGTGACGATCAAATCTATAATGTGATCGTCACGGCCCATGCTT
TTGTAATAATTTTCTTCATAGTTATACCTATCATAATTGGGGGGTTTGGGAATTGACTTGTTCCCCTAAT
ATTGGGGGCCCCTGATATAGCATTTCCTCGAATAAATAATATAAGTTTTTGATTGTTGCCCCCTTCTTTA
ACTTTATTATTAGCGAGCAGCCTAGTTGAAAATGGGGCTGGGACTGGTTGAACAGTCTACCCCCCACTTT
CAGCTGGAATTGCACATGCCGGAGCTTCAGTTGATATAGCAATTTTCTCCCTACATTTGGCTGGAGTCTC
TTCAATTCTTGGGGCTGTCAATTTTATTACAACTGTTATTAATATGCGATCCAGAGGAATGACTCTAGAC
CGAATGCCCCTATTTGTCTGAGCCGTAGCAATCACTGCCCTCTTATTGCTTCTTTCTCTTCCTGTTTTAG
CAGGTGCTATTACTATACTTTTAACTGATCGGAATCTAAATACTTCTTTCTTCGACCCGGCGGGTGGTGG
GGACCCTATTTTATACCAACACTTATTT

>CROPL311-21|Isoperla lugens
AACTTTATATTTTATTTTTGGTGCTTGATCTGGAATGGTTGGGACTTCTTTAAGTCTTTTAATTCGAGCT
GAGTTAGGCCAGCCAGGATCCTTAATTGGTGACGATCAAATCTATAATGTGATCGTCACGGCCCATGCTT
TTGTAATAATTTTCTTCATAGTTATACCTATCATAATTGGGGGGTTTGGGAATTGACTTGTTCCCCTAAT
ATTGGGGGCCCCTGATATAGCATTTCCTCGAATAAATAATATAAGTTTTTGATTGTTGCCCCCTTCTTTA
ACTTTATTATTAGCGAGCAGCCTAGTTGAAAATGGGGCTGGGACTGGTTGAACAGTCTACCCCCCACTTT
CAGCTGGAATTGCACATGCCGGAGCTTCAGTTGATATAGCAATTTTCTCCCTACATTTAGCTGGAGTCTC
TTCAATTCTTGGGGCTGTCAATTTTATTACAACTGTTATTAATATGCGATCCAGAGGAATGACTCTAGAC
CGAATGCCCCTATTTGTCTGAGCCGTAGCAATCACTGCCCTCTTATTGCTTCTTTCTCTTCCTGTTTTAG
CAGGTGCTATTACTATACTTTTAACTGATCGGAATCTAAATACTTCTTTCTTCGACCCGGCGGGTGGTGG
AGACCCTATTTTATACCAACACTTATTT

>CROPL312-21|Isoperla lugens
AACTTTATATTTTATTTTTGGTGCTTGATCTGGAATGGTTGGGACTTCTTTAAGTCTTTTAATTCGAGCT
GAGTTAGGCCAGCCAGGATCCTTAATTGGTGACGATCAAATCTATAATGTGATCGTCACGGCCCATGCTT
TTGTAATAATTTTCTTCATAGTTATGCCTATCATAATTGGGGGGTTTGGGAATTGACTGGTTCCCCTAAT
ATTAGGGGCCCCTGATATAGCATTTCCTCGAATAAATAATATAAGTTTTTGATTGTTGCCCCCTTCTTTA
ACTTTATTATTAGCGAGCAGCCTAGTTGAAAATGGGGCTGGGACTGGTTGAACAGTCTACCCCCCACTTT
CAGCTGGAATTGCACATGCCGGAGCTTCAGTTGATATAGCAATTTTCTCCCTACATTTAGCTGGAGTCTC
TTCAATTCTGGGGGCTGTCAATTTTATTACAACTGTTATTAATATGCGATCCAGAGGAATGACTCTAGAC
CGAATGCCCCTATTTGTCTGAGCCGTAGCAATCACTGCCCTCTTATTGCTTCTCTCTCTTCCTGTTTTAG
CAGGTGCTATTACTATACTTTTAACTGATCGGAATCTAAATACTTCTTTCTTCGACCCGGCGGGTGGTGG
GGACCCTATTTTATACCAACACTTATTT

>CROPL332-21|Isoperla n. sp. 2IS
AACTTTATATTTTATTTTTGGTGCTTGATCTGGAATGGTTGGGACTTCTTTAAGTCTTTTAATTCGAGCT
GAATTAGGCCAGCCAGGATCCTTAATCGGTGACGATCAAATCTATAATGTGATCGTCACGGCCCATGCTT
TTGTAATAATTTTCTTCATAGTTATACCTATCATAATTGGGGGGTTTGGAAATTGACTTGTTCCCCTAAT
ATTGGGAGCCCCTGATATAGCATTTCCTCGAATAAATAATATAAGTTTTTGATTGTTGCCCCCTTCTTTA
ACTTTATTATTAGCGAGCAGCCTAGTTGAAAATGGGGCTGGGACTGGTTGAACAGTCTACCCCCCACTTT
CAGCTGGAATTGCACATGCCGGAGCTTCAGTTGATATGGCAATTTTCTCCCTACATTTAGCGGGAGTCTC
TTCAATTCTTGGAGCTGTCAATTTTATTACAACTGTTATTAATATGCGATCAAGAGGAATGACTCTAGAC
CGAATGCCCCTATTTGTCTGAGCCGTAGCAATCACTGCCCTCTTATTGCTTCTTTCTCTTCCTGTTTTAG
CAGGTGCTATTACTATACTTTTAACTGATCGGAATCTAAATACTTCTTTCTTCGACCCGGCGGGTGGTGG
AGACCCTATTTTATACCAACACTTATTT

>CROPL335-21|Isoperla n. sp. 2IS
AACTTTATATTTTATTTTTGGTGCTTGATCTGGAATGGTTGGGACTTCTTTAAGTCTTTTAATTCGAGCT
GAGTTAGGCCAGCCAGGATCCTTAATTGGTGACGATCAAATCTATAATGTGATCGTCACGGCCCATGCTT
TTGTAATAATTTTCTTCATAGTTATACCTATCATAATTGGGGGGTTTGGGAATTGACTTGTTCCCCTAAT
ATTGGGAGCCCCTGATATAGCATTTCCTCGAATAAATAATATAAGTTTTTGATTGTTGCCCCCTTCTTTA
ACTTTATTATTAGCGAGCAGCCTAGTTGAAAATGGGGCTGGGACTGGTTGAACAGTCTACCCCCCACTTT
CAGCTGGAATTGCACATGCCGGAGCTTCAGTTGATATGGCAATTTTCTCCCTACATTTAGCAGGAGTCTC
TTCAATTCTTGGGGCTGTCAATTTTATTACAACTGTTATTAATATGCGATCAAGAGGAATGACTCTAGAC
CGAATGCCCCTATTTGTCTGAGCCGTAGCAATCACTGCCCTCTTATTGCTTCTTTCTCTTCCTGTTTTAG
CAGGTGCTATTACTATACTTTTAACTGATCGGAATCTAAATACTTCTTTCTTCGACCCGGCGGGTGGTGG
AGACCCTATTTTATACCAACACTTATTT

>CROPL344-21|Isoperla n. sp. 2IS
AACTTTATATTTTATTTTTGGTGCTTGATCTGGAATGGTTGGGACTTCTTTAAGTCTTTTAATTCGAGCT
GAGTTAGGCCAGCCAGGATCCCTAATTGGTGACGATCAAATCTATAATGTGATCGTCACGGCCCATGCTT
TTGTAATAATTTTCTTCATAGTTATACCTATCATAATTGGGGGGTTTGGGAATTGACTTGTTCCCCTAAT
ATTGGGGGCCCCTGATATAGCATTTCCTCGAATAAATAATATAAGTTTTTGATTGTTGCCCCCTTCTTTA
ACTTTATTATTAGCGAGCAGCCTAGTTGAAAATGGGGCTGGGACTGGTTGAACAGTCTACCCCCCACTTT
CAGCTGGAATTGCACATGCCGGAGCTTCAGTTGATATAGCAATTTTCTCCCTACATTTAGCTGGAGTCTC
TTCAATTCTTGGGGCTGTCAATTTTATTACAACTGTTATTAATATGCGATCCAGAGGAATGACTCTAGAC
CGAATGCCCCTATTTGTCTGAGCCGTAGCAATCACTGCCCTCTTATTGCTTCTTTCTCTTCCTGTTTTAG
CAGGTGCTATTACTATACTTTTAACTGATCGGAATCTAAATACTTCTTTCTTCGACCCGGCGGGTGGTGG
GGACCCTATTTTATACCAACACTTATTT

>CROPL349-21|Isoperla n. sp. 2IS
AACTTTATATTTTATTTTTGGCGCTTGATCTGGAATGGTTGGGACTTCTTTAAGTCTTTTAATTCGAGCT
GAGTTAGGCCAGCCAGGATCCTTAATTGGTGACGATCAAATCTATAATGTGATCGTCACGGCCCATGCTT
TTGTAATAATTTTCTTCATAGTTATACCTATCATAATTGGGGGGTTTGGGAATTGACTTGTTCCCCTAAT
ACTGGGAGCCCCTGATATAGCATTTCCTCGAATAAATAATATAAGTTTTTGATTGTTGCCCCCTTCTTTA
ACTTTATTATTAGCGAGCAGCCTAGTTGAAAATGGGGCTGGGACTGGTTGAACAGTCTACCCCCCACTTT
CAGCTGGAATTGCACATGCCGGAGCTTCAGTTGATATGGCAATTTTCTCCCTACATTTAGCGGGAGTCTC
TTCAATTCTTGGGGCTGTCAATTTTATTACAACTGTTATTAATATGCGATCAAGAGGAATGACTCTAGAC
CGAATGCCCCTATTTGTCTGAGCCGTAGCAATCACTGCCCTCTTATTGCTTCTTTCTCTTCCTGTTTTAG
CAGGTGCTATTACTATACTTTTAACTGATCGGAATCTAAATACTTCTTTCTTCGATCCGGCGGGTGGTGG
AGACCCTATTTTATACCAACACTTATTT

>CROPL352-21|Isoperla n. sp. 2IS
AACTTTATATTTTATTTTTGGTGCTTGATCTGGAATGGTTGGGACTTCTTTAAGTCTTTTAATTCGAGCT
GAGTTAGGCCAGCCAGGATCCTTAATTGGTGACGATCAAATCTATAATGTGATCGTCACGGCCCATGCTT
TTGTAATAATTTTCTTCATAGTTATACCTATCATAATTGGGGGGTTTGGGAATTGACTTGTTCCCCTAAT
ATTGGGGGCCCCTGATATAGCATTTCCTCGAATAAATAATATAAGTTTTTGATTGTTGCCCCCTTCTTTA
ACTTTATTATTAGCGAGCAGCCTAGTTGAAAATGGGGCTGGGACTGGTTGAACAGTCTACCCCCCACTTT
CGGCTGGAATTGCACATGCCGGAGCTTCAGTTGATATAGCAATTTTCTCCCTACATTTAGCTGGAGTCTC
TTCAATTCTTGGGGCTGTCAATTTTATTACAACTGTTATTAATATGCGATCCAGAGGAATGACCCTAGAC
CGAATGCCCCTATTTGTCTGAGCCGTAGCAATCACTGCCCTCTTATTGCTTCTTTCTCTTCCTGTTTTAG
CAGGTGCTATTACTATACTTTTAACTGATCGGAATCTAAATACTTCTTTCTTCGACCCGGCGGGTGGTGG
GGACCCTATTTTATACCAACACTTATTT

>CROPL354-21|Isoperla n. sp. 2IS
AACTTTATATTTTATTTTTGGTGCTTGATCTGGAATGGTTGGGACTTCTTTAAGTCTTTTAATTCGAGCT
GAGTTAGGCCAGCCAGGATCCTTAATTGGTGACGATCAAATCTATAATGTGATCGTCACGGCCCATGCTT
TTGTAATAATTTTCTTCATAGTTATACCTATCATAATTGGGGGGTTTGGGAATTGACTTGTTCCCCTAAT
ATTGGGAGCCCCTGATATAGCATTTCCTCGAATAAATAATATAAGTTTTTGATTGTTGCCCCCTTCTTTA
ACTTTATTATTAGCGAGCAGCCTAGTTGAAAATGGGGCTGGGACTGGTTGAACAGTCTACCCCCCACTTT
CAGCTGGAATTGCACATGCCGGAGCTTCAGTTGATATGGCAATTTTCTCCCTACATTTAGCAGGAGTCTC
TTCAATTCTTGGGGCTGTCAATTTTATTACAACTGTTATTAATATGCGATCAAGAGGAATGACTCTAGAC
CGAATGCCCCTATTTGTCTGAGCCGTAGCAATCACTGCCCTCTTATTGCTTCTTTCTCTTCCTGTTTTAG
CAGGTGCTATTACTATACTTTTAACTGATCGGAATCTAAATACTTCTTTCTTCGACCCAGCGGGTGGTGG
AGACCCTATTTTATACCAACACTTATTT
